# Supplementary material for: 8-Meth­oxy-3-methyl-3,4-di­hydro-2H-1,3-benzoxazine
Source: Acta Crystallogr Sect E Struct Rep Online. 2013 Oct 5;69(Pt 11):o1619. doi: 10.1107/S1600536813026706 (PMC3884293; doi:10.1107/S1600536813026706)
Supplement: Supplementary file 1 [file e-69-o1619-sup1.cif]

##############################################################################
#                                                                            #
# This CIF contains the data in a paper accepted for publication in          #
# Acta Crystallographica Section E. It conforms to the requirements of       #
# Notes for Authors for Acta Crystallographica Section E, and has been       #
# peer reviewed under the auspices of the IUCr Commission on Journals.       #
#                                                                            #
# Full details of the Crystallographic Information File format               #
# are given in the paper "The Crystallographic Information File (CIF):       #
# a New Standard Archive File for Crystallography" by S. R. Hall, F. H.      #
# Allen and I. D. Brown [Acta Cryst. (1991), A47, 655-685].                  #
#                                                                            #
# The current version of the core CIF dictionary is obtainable from          #
# ftp://ftp.iucr.org/pub/cif_core.dic.                                       #
#                                                                            #
# Software is freely available for graphical display of the structure(s)     #
# in this CIF. For information consult the CIF software page                 #
# http://www.iucr.org/resources/cif/software.                                #
#                                                                            #
# This file may be used for bona fide research purposes within the           #
# scientific community so long as proper attribution is given to the journal # 
# article from which it was obtained.                                        #
#                                                                            #
##############################################################################
data_I
_audit_creation_method
;
  Olex2 1.2
  (compiled 2012.05.09 svn.r2324, GUI svn.r4230)
;
_publ_contact_author_name     ' '
_publ_contact_author_address     ?
_publ_contact_author_email     ?
_publ_contact_author_phone     ?
_database_code_depnum_ccdc_archive     'CCDC 963639'
_chemical_name_systematic
;
8-Methoxy-3-methyl-3,4-dihydro-2<i>H</i>-1,3-benzoxazine
;
_chemical_name_common
;
8-Methoxy-3-methyl-3,4-dihydro-2<i>H</i>-1,3-benzoxazine
;
_chemical_formula_moiety     'C10 H13 N O2'
_chemical_formula_sum     'C10 H13 N O2'
_chemical_formula_iupac     'C10 H13 N O2'
_chemical_formula_weight     179.21
_chemical_melting_point     ?
_symmetry_space_group_name_H-M     'P 21/c'
_symmetry_space_group_name_Hall     '-P 2ybc'
_space_group_crystal_system     monoclinic
loop_
    _space_group_symop_operation_xyz
    'x, y, z'
    '-x, y+1/2, -z+1/2'
    '-x, -y, -z'
    'x, -y-1/2, z-1/2'
_cell_length_a     23.4234(14)
_cell_length_b     5.0054(3)
_cell_length_c     15.9408(10)
_cell_angle_alpha     90.00
_cell_angle_beta     97.210(6)
_cell_angle_gamma     90.00
_cell_volume     1854.2(2)
_cell_formula_units_Z     8
_cell_measurement_reflns_used     2369
_cell_measurement_theta_min     3.1741
_cell_measurement_theta_max     66.9409
_cell_measurement_temperature     291(2)
_exptl_crystal_description     'prism'
_exptl_crystal_colour     'colourless'
_exptl_crystal_size_max     0.22
_exptl_crystal_size_mid     0.20
_exptl_crystal_size_min     0.18
_exptl_crystal_density_diffrn     1.284
_exptl_crystal_density_meas     ?
_exptl_crystal_density_method     'not measured'
_exptl_crystal_F_000     768
_exptl_absorpt_coefficient_mu     0.729
_exptl_absorpt_correction_type     multi-scan
_exptl_absorpt_process_details
;
(<i>CrysAlis PRO</i>; Agilent, 2012)
;
_exptl_absorpt_correction_T_min     0.78330
_exptl_absorpt_correction_T_max     1.00000
_exptl_special_details     ?
_diffrn_ambient_temperature     291.15
_diffrn_radiation_type     'Cu K\a'
_diffrn_radiation_wavelength     1.5418
_diffrn_radiation_monochromator     graphite
_diffrn_measurement_device_type     'Agilent Xcalibur (Eos, Gemini)'
_diffrn_measurement_method     '\w scans'
_diffrn_detector_area_resol_mean     16.2312
_diffrn_reflns_number     6857
_diffrn_reflns_av_R_equivalents     0.0296
_diffrn_reflns_theta_min     3.80
_diffrn_reflns_theta_max     67.05
_diffrn_reflns_theta_full     67.05
_diffrn_measured_fraction_theta_max     0.9946
_diffrn_measured_fraction_theta_full     0.9960
_diffrn_reflns_limit_h_min     -19
_diffrn_reflns_limit_h_max     27
_diffrn_reflns_limit_k_min     -3
_diffrn_reflns_limit_k_max     5
_diffrn_reflns_limit_l_min     -18
_diffrn_reflns_limit_l_max     19
_diffrn_standards_number     ?
_diffrn_standards_interval_count     ?
_diffrn_standards_interval_time     ?
_diffrn_standards_decay_%     ?
_refine_special_details
;
Refinement of <i>F</i>^2^ against ALL reflections. The weighted <i>R</i>-factor
<i>wR</i> and goodness of fit <i>S</i> are based on <i>F</i>^2^, conventional
<i>R</i>-factors <i>R</i> are based on <i>F</i>, with <i>F</i> set to zero for
negative <i>F</i>^2^. The threshold expression of <i>F</i>^2^ >
\s(<i>F</i>^2^) is used only for calculating <i>R</i>-factors(gt) <i>etc</i>.
and is not relevant to the choice of reflections for refinement.
<i>R</i>-factors based on <i>F</i>^2^ are statistically about twice as large
as those based on <i>F</i>, and <i>R</i>- factors based on ALL data will be
even larger.
;
_reflns_number_total     3281
_reflns_number_gt     2471
_reflns_threshold_expression     I>2sigma(I)
_refine_ls_structure_factor_coef     Fsqd
_refine_ls_matrix_type     full
_refine_ls_R_factor_all     0.0604
_refine_ls_R_factor_gt     0.0406
_refine_ls_wR_factor_gt     0.1027
_refine_ls_wR_factor_ref     0.1144
_refine_ls_goodness_of_fit_ref     1.019
_refine_ls_restrained_S_all     1.019
_refine_ls_number_reflns     3281
_refine_ls_number_parameters     240
_refine_ls_number_restraints     0
_refine_ls_hydrogen_treatment     constr
_refine_ls_weighting_scheme     calc
_refine_ls_weighting_details
         'calc w=1/[\s^2^(Fo^2^)+(0.0524P)^2^+0.0000P] where P=(Fo^2^+2Fc^2^)/3'
_atom_sites_solution_hydrogens     geom
_atom_sites_solution_primary     direct
_atom_sites_solution_secondary     difmap
_refine_ls_shift/su_max     0.000
_refine_ls_shift/su_mean     0.000
_refine_diff_density_max     0.148
_refine_diff_density_min     -0.155
_refine_ls_extinction_method     '<i>SHELXL97</i> (Sheldrick, 2008)'
_refine_ls_extinction_coef     0.0041(3)
_refine_ls_extinction_expression
                                  'Fc^*^=kFc[1+0.001xFc^2^\l^3^/sin(2\q)]^-1/4^'
loop_
    _atom_type_symbol
    _atom_type_description
    _atom_type_scat_dispersion_real
    _atom_type_scat_dispersion_imag
    _atom_type_scat_source
    'C' 'C' 0.0181 0.0091
                         'International Tables Vol C Tables 4.2.6.8 and 6.1.1.4'
    'H' 'H' 0.0000 0.0000
                         'International Tables Vol C Tables 4.2.6.8 and 6.1.1.4'
    'N' 'N' 0.0311 0.0180
                         'International Tables Vol C Tables 4.2.6.8 and 6.1.1.4'
    'O' 'O' 0.0492 0.0322
                         'International Tables Vol C Tables 4.2.6.8 and 6.1.1.4'
_computing_data_collection
;
<i>CrysAlis PRO</i> (Agilent, 2012)
;
_computing_cell_refinement
;
<i>CrysAlis PRO</i> (Agilent, 2012)
;
_computing_data_reduction
;
<i>CrysAlis PRO</i> (Agilent, 2012)
;
_computing_structure_solution
;
<i>SHELXS97</i> (Sheldrick, 2008)
;
_computing_structure_refinement
;
<i>SHELXL97</i> (Sheldrick, 2008)
;
_computing_molecular_graphics
;
<i>OLEX2</i> (Dolomanov <i>et al.</i>, 2009)
;
_computing_publication_material
;
<i>OLEX2</i> (Dolomanov <i>et al.</i>, 2009)
;
loop_
    _atom_site_type_symbol
    _atom_site_label
    _atom_site_fract_x
    _atom_site_fract_y
    _atom_site_fract_z
    _atom_site_U_iso_or_equiv
    _atom_site_adp_type
    _atom_site_calc_flag
    _atom_site_refinement_flags
    _atom_site_occupancy
    _atom_site_symmetry_multiplicity
    _atom_site_disorder_assembly
    _atom_site_disorder_group
    O O1 0.93754(5) 0.7027(2) 0.81029(8) 0.0481(3) Uani d . 1 1 . .
    O O2 0.93639(5) 1.0466(3) 0.93130(8) 0.0507(3) Uani d . 1 1 . .
    N N1 0.89328(8) 0.5131(3) 0.67831(9) 0.0538(4) Uani d . 1 1 . .
    C C1 0.93598(8) 0.4853(3) 0.74936(12) 0.0526(4) Uani d . 1 1 . .
    H H1A 0.9734 0.4725 0.7294 0.063 Uiso calc R 1 1 . .
    H H1B 0.9293 0.3192 0.7779 0.063 Uiso calc R 1 1 . .
    C C2 0.83649(9) 0.5122(4) 0.70753(12) 0.0549(5) Uani d . 1 1 . .
    H H2A 0.8282 0.3343 0.7268 0.066 Uiso calc R 1 1 . .
    H H2B 0.8075 0.5574 0.6607 0.066 Uiso calc R 1 1 . .
    C C3 0.83340(7) 0.7092(3) 0.77871(10) 0.0429(4) Uani d . 1 1 . .
    C C4 0.88444(7) 0.7904(3) 0.82559(10) 0.0384(3) Uani d . 1 1 . .
    C C5 0.88378(7) 0.9799(3) 0.89037(9) 0.0395(3) Uani d . 1 1 . .
    C C6 0.83181(8) 1.0838(4) 0.90755(11) 0.0498(4) Uani d . 1 1 . .
    H H6 0.8309 1.2096 0.9503 0.060 Uiso calc R 1 1 . .
    C C7 0.78089(8) 1.0000(4) 0.86090(12) 0.0566(5) Uani d . 1 1 . .
    H H7 0.7460 1.0694 0.8729 0.068 Uiso calc R 1 1 . .
    C C8 0.78165(8) 0.8159(4) 0.79739(12) 0.0540(5) Uani d . 1 1 . .
    H H8 0.7472 0.7620 0.7665 0.065 Uiso calc R 1 1 . .
    C C9 0.90299(11) 0.7484(4) 0.62759(12) 0.0672(6) Uani d . 1 1 . .
    H H9A 0.8977 0.9070 0.6595 0.101 Uiso calc R 1 1 . .
    H H9B 0.8761 0.7481 0.5769 0.101 Uiso calc R 1 1 . .
    H H9C 0.9415 0.7445 0.6131 0.101 Uiso calc R 1 1 . .
    C C10 0.93882(9) 1.2585(4) 0.99146(12) 0.0551(5) Uani d . 1 1 . .
    H H10D 0.9778 1.2823 1.0170 0.083 Uiso calc R 1 1 . .
    H H10E 0.9150 1.2153 1.0343 0.083 Uiso calc R 1 1 . .
    H H10F 0.9253 1.4206 0.9635 0.083 Uiso calc R 1 1 . .
    O O1' 0.33443(5) 0.5282(3) 0.32961(8) 0.0572(4) Uani d . 1 1 . .
    O O2' 0.28466(6) 0.1922(3) 0.42062(9) 0.0659(4) Uani d . 1 1 . .
    N N1' 0.41648(7) 0.7858(3) 0.30046(10) 0.0520(4) Uani d . 1 1 . .
    C C1' 0.35547(8) 0.7584(4) 0.28753(13) 0.0590(5) Uani d . 1 1 . .
    H H1'A 0.3430 0.7444 0.2273 0.071 Uiso calc R 1 1 . .
    H H1'B 0.3383 0.9184 0.3078 0.071 Uiso calc R 1 1 . .
    C C2' 0.43450(8) 0.8338(4) 0.39037(12) 0.0521(4) Uani d . 1 1 . .
    H H2'A 0.4257 1.0171 0.4037 0.063 Uiso calc R 1 1 . .
    H H2'B 0.4759 0.8107 0.4020 0.063 Uiso calc R 1 1 . .
    C C3' 0.40554(7) 0.6489(3) 0.44663(11) 0.0435(4) Uani d . 1 1 . .
    C C4' 0.35742(7) 0.5065(3) 0.41245(10) 0.0426(4) Uani d . 1 1 . .
    C C5' 0.33050(7) 0.3264(4) 0.46242(11) 0.0467(4) Uani d . 1 1 . .
    C C6' 0.35111(8) 0.2984(4) 0.54686(12) 0.0547(5) Uani d . 1 1 . .
    H H6' 0.3334 0.1806 0.5806 0.066 Uiso calc R 1 1 . .
    C C7' 0.39836(9) 0.4464(4) 0.58138(12) 0.0622(5) Uani d . 1 1 . .
    H H7' 0.4118 0.4299 0.6386 0.075 Uiso calc R 1 1 . .
    C C8' 0.42559(8) 0.6174(4) 0.53176(12) 0.0566(5) Uani d . 1 1 . .
    H H8' 0.4577 0.7129 0.5555 0.068 Uiso calc R 1 1 . .
    C C9' 0.44587(9) 0.5579(4) 0.26797(13) 0.0611(5) Uani d . 1 1 . .
    H H9'A 0.4335 0.5381 0.2086 0.092 Uiso calc R 1 1 . .
    H H9'B 0.4367 0.3986 0.2971 0.092 Uiso calc R 1 1 . .
    H H9'C 0.4867 0.5870 0.2769 0.092 Uiso calc R 1 1 . .
    C C10' 0.25623(10) 0.0001(5) 0.46693(16) 0.0750(7) Uani d . 1 1 . .
    H H10A 0.2276 -0.0919 0.4292 0.113 Uiso calc R 1 1 . .
    H H10B 0.2381 0.0892 0.5099 0.113 Uiso calc R 1 1 . .
    H H10C 0.2839 -0.1262 0.4929 0.113 Uiso calc R 1 1 . .
loop_
    _atom_site_aniso_label
    _atom_site_aniso_U_11
    _atom_site_aniso_U_22
    _atom_site_aniso_U_33
    _atom_site_aniso_U_12
    _atom_site_aniso_U_13
    _atom_site_aniso_U_23
    O1 0.0447(6) 0.0478(7) 0.0533(7) 0.0041(5) 0.0126(5) -0.0065(5)
    O2 0.0476(6) 0.0544(8) 0.0491(7) -0.0022(5) 0.0019(5) -0.0106(5)
    N1 0.0802(11) 0.0369(8) 0.0467(8) -0.0029(7) 0.0177(7) -0.0041(6)
    C1 0.0652(11) 0.0365(9) 0.0600(11) 0.0048(8) 0.0233(9) -0.0010(8)
    C2 0.0696(11) 0.0432(10) 0.0512(10) -0.0098(9) 0.0047(8) -0.0056(8)
    C3 0.0495(9) 0.0367(9) 0.0425(8) -0.0048(7) 0.0052(7) 0.0024(7)
    C4 0.0429(8) 0.0342(8) 0.0395(8) 0.0005(6) 0.0107(6) 0.0052(6)
    C5 0.0440(8) 0.0382(8) 0.0367(8) -0.0009(6) 0.0070(6) 0.0029(6)
    C6 0.0524(9) 0.0531(11) 0.0462(9) 0.0048(8) 0.0149(7) -0.0062(8)
    C7 0.0420(9) 0.0655(13) 0.0641(11) 0.0074(8) 0.0137(8) -0.0021(9)
    C8 0.0421(9) 0.0594(12) 0.0592(11) -0.0060(8) 0.0018(7) 0.0027(9)
    C9 0.1094(18) 0.0485(11) 0.0476(10) -0.0042(11) 0.0247(11) 0.0001(8)
    C10 0.0690(12) 0.0457(10) 0.0487(10) -0.0082(9) 0.0007(8) -0.0047(8)
    O1' 0.0515(7) 0.0706(9) 0.0478(7) -0.0120(6) -0.0001(5) 0.0058(6)
    O2' 0.0581(8) 0.0701(10) 0.0703(9) -0.0205(7) 0.0115(7) 0.0027(7)
    N1' 0.0555(9) 0.0455(9) 0.0569(9) 0.0002(7) 0.0140(7) 0.0066(7)
    C1' 0.0571(11) 0.0656(13) 0.0535(10) 0.0049(9) 0.0038(8) 0.0141(9)
    C2' 0.0529(10) 0.0394(10) 0.0649(11) -0.0051(8) 0.0106(8) -0.0029(8)
    C3' 0.0427(8) 0.0380(9) 0.0500(9) 0.0045(7) 0.0067(7) -0.0041(7)
    C4' 0.0410(8) 0.0437(9) 0.0435(8) 0.0047(7) 0.0065(6) 0.0002(7)
    C5' 0.0431(8) 0.0435(9) 0.0552(9) 0.0022(7) 0.0129(7) 0.0000(8)
    C6' 0.0588(10) 0.0534(11) 0.0543(10) 0.0077(8) 0.0162(8) 0.0108(8)
    C7' 0.0679(12) 0.0727(14) 0.0452(10) 0.0100(10) 0.0034(8) 0.0042(9)
    C8' 0.0542(10) 0.0595(12) 0.0539(10) -0.0021(9) -0.0019(8) -0.0070(9)
    C9' 0.0687(12) 0.0534(11) 0.0647(12) -0.0026(10) 0.0224(9) -0.0002(9)
    C10' 0.0768(14) 0.0602(14) 0.0950(17) -0.0200(11) 0.0375(13) -0.0054(12)
_geom_special_details
;
All e.s.d.'s (except the e.s.d. in the dihedral angle between two l.s. planes)
are estimated using the full covariance matrix. The cell e.s.d.'s are taken
into account individually in the estimation of e.s.d.'s in distances, angles
and torsion angles; correlations between e.s.d.'s in cell parameters are only
used when they are defined by crystal symmetry. An approximate (isotropic)
treatment of cell e.s.d.'s is used for estimating e.s.d.'s involving l.s.
planes.
;
loop_
    _geom_bond_atom_site_label_1
    _geom_bond_atom_site_label_2
    _geom_bond_site_symmetry_2
    _geom_bond_distance
    _geom_bond_publ_flag
    O1 C1 . 1.456(2) ?
    O1 C4 . 1.3695(19) ?
    O2 C5 . 1.362(2) ?
    O2 C10 . 1.426(2) ?
    N1 C1 . 1.421(3) ?
    N1 C2 . 1.464(2) ?
    N1 C9 . 1.463(2) ?
    C1 H1A . 0.9700 ?
    C1 H1B . 0.9700 ?
    C2 H2A . 0.9700 ?
    C2 H2B . 0.9700 ?
    C2 C3 . 1.512(2) ?
    C3 C4 . 1.389(2) ?
    C3 C8 . 1.391(2) ?
    C4 C5 . 1.404(2) ?
    C5 C6 . 1.382(2) ?
    C6 H6 . 0.9300 ?
    C6 C7 . 1.389(3) ?
    C7 H7 . 0.9300 ?
    C7 C8 . 1.370(3) ?
    C8 H8 . 0.9300 ?
    C9 H9A . 0.9600 ?
    C9 H9B . 0.9600 ?
    C9 H9C . 0.9600 ?
    C10 H10D . 0.9600 ?
    C10 H10E . 0.9600 ?
    C10 H10F . 0.9600 ?
    O1' C1' . 1.451(2) ?
    O1' C4' . 1.366(2) ?
    O2' C5' . 1.367(2) ?
    O2' C10' . 1.427(2) ?
    N1' C1' . 1.425(2) ?
    N1' C2' . 1.462(2) ?
    N1' C9' . 1.461(2) ?
    C1' H1'A . 0.9700 ?
    C1' H1'B . 0.9700 ?
    C2' H2'A . 0.9700 ?
    C2' H2'B . 0.9700 ?
    C2' C3' . 1.508(2) ?
    C3' C4' . 1.386(2) ?
    C3' C8' . 1.388(3) ?
    C4' C5' . 1.404(2) ?
    C5' C6' . 1.379(3) ?
    C6' H6' . 0.9300 ?
    C6' C7' . 1.387(3) ?
    C7' H7' . 0.9300 ?
    C7' C8' . 1.375(3) ?
    C8' H8' . 0.9300 ?
    C9' H9'A . 0.9600 ?
    C9' H9'B . 0.9600 ?
    C9' H9'C . 0.9600 ?
    C10' H10A . 0.9600 ?
    C10' H10B . 0.9600 ?
    C10' H10C . 0.9600 ?
loop_
    _geom_angle_atom_site_label_1
    _geom_angle_atom_site_label_2
    _geom_angle_atom_site_label_3
    _geom_angle_site_symmetry_1
    _geom_angle_site_symmetry_3
    _geom_angle
    _geom_angle_publ_flag
    C4 O1 C1 . . 114.28(13) ?
    C5 O2 C10 . . 117.51(14) ?
    C1 N1 C2 . . 108.85(14) ?
    C1 N1 C9 . . 112.13(16) ?
    C9 N1 C2 . . 112.88(17) ?
    O1 C1 H1A . . 108.6 ?
    O1 C1 H1B . . 108.6 ?
    N1 C1 O1 . . 114.52(14) ?
    N1 C1 H1A . . 108.6 ?
    N1 C1 H1B . . 108.6 ?
    H1A C1 H1B . . 107.6 ?
    N1 C2 H2A . . 109.3 ?
    N1 C2 H2B . . 109.3 ?
    N1 C2 C3 . . 111.61(15) ?
    H2A C2 H2B . . 108.0 ?
    C3 C2 H2A . . 109.3 ?
    C3 C2 H2B . . 109.3 ?
    C4 C3 C2 . . 118.41(16) ?
    C4 C3 C8 . . 119.13(16) ?
    C8 C3 C2 . . 122.45(16) ?
    O1 C4 C3 . . 123.36(15) ?
    O1 C4 C5 . . 116.23(14) ?
    C3 C4 C5 . . 120.36(15) ?
    O2 C5 C4 . . 115.17(14) ?
    O2 C5 C6 . . 125.41(15) ?
    C6 C5 C4 . . 119.42(15) ?
    C5 C6 H6 . . 120.0 ?
    C5 C6 C7 . . 119.92(16) ?
    C7 C6 H6 . . 120.0 ?
    C6 C7 H7 . . 119.7 ?
    C8 C7 C6 . . 120.57(17) ?
    C8 C7 H7 . . 119.7 ?
    C3 C8 H8 . . 119.7 ?
    C7 C8 C3 . . 120.59(16) ?
    C7 C8 H8 . . 119.7 ?
    N1 C9 H9A . . 109.5 ?
    N1 C9 H9B . . 109.5 ?
    N1 C9 H9C . . 109.5 ?
    H9A C9 H9B . . 109.5 ?
    H9A C9 H9C . . 109.5 ?
    H9B C9 H9C . . 109.5 ?
    O2 C10 H10D . . 109.5 ?
    O2 C10 H10E . . 109.5 ?
    O2 C10 H10F . . 109.5 ?
    H10D C10 H10E . . 109.5 ?
    H10D C10 H10F . . 109.5 ?
    H10E C10 H10F . . 109.5 ?
    C4' O1' C1' . . 113.24(14) ?
    C5' O2' C10' . . 117.90(17) ?
    C1' N1' C2' . . 108.58(15) ?
    C1' N1' C9' . . 112.47(16) ?
    C9' N1' C2' . . 112.64(15) ?
    O1' C1' H1'A . . 108.8 ?
    O1' C1' H1'B . . 108.8 ?
    N1' C1' O1' . . 113.74(15) ?
    N1' C1' H1'A . . 108.8 ?
    N1' C1' H1'B . . 108.8 ?
    H1'A C1' H1'B . . 107.7 ?
    N1' C2' H2'A . . 109.0 ?
    N1' C2' H2'B . . 109.0 ?
    N1' C2' C3' . . 112.71(14) ?
    H2'A C2' H2'B . . 107.8 ?
    C3' C2' H2'A . . 109.0 ?
    C3' C2' H2'B . . 109.0 ?
    C4' C3' C2' . . 119.09(15) ?
    C4' C3' C8' . . 118.99(17) ?
    C8' C3' C2' . . 121.92(16) ?
    O1' C4' C3' . . 122.78(16) ?
    O1' C4' C5' . . 116.67(15) ?
    C3' C4' C5' . . 120.54(16) ?
    O2' C5' C4' . . 114.85(16) ?
    O2' C5' C6' . . 125.68(17) ?
    C6' C5' C4' . . 119.48(17) ?
    C5' C6' H6' . . 120.1 ?
    C5' C6' C7' . . 119.81(18) ?
    C7' C6' H6' . . 120.1 ?
    C6' C7' H7' . . 119.7 ?
    C8' C7' C6' . . 120.59(18) ?
    C8' C7' H7' . . 119.7 ?
    C3' C8' H8' . . 119.7 ?
    C7' C8' C3' . . 120.55(18) ?
    C7' C8' H8' . . 119.7 ?
    N1' C9' H9'A . . 109.5 ?
    N1' C9' H9'B . . 109.5 ?
    N1' C9' H9'C . . 109.5 ?
    H9'A C9' H9'B . . 109.5 ?
    H9'A C9' H9'C . . 109.5 ?
    H9'B C9' H9'C . . 109.5 ?
    O2' C10' H10A . . 109.5 ?
    O2' C10' H10B . . 109.5 ?
    O2' C10' H10C . . 109.5 ?
    H10A C10' H10B . . 109.5 ?
    H10A C10' H10C . . 109.5 ?
    H10B C10' H10C . . 109.5 ?
loop_
    _geom_torsion_atom_site_label_1
    _geom_torsion_atom_site_label_2
    _geom_torsion_atom_site_label_3
    _geom_torsion_atom_site_label_4
    _geom_torsion_site_symmetry_1
    _geom_torsion_site_symmetry_2
    _geom_torsion_site_symmetry_3
    _geom_torsion_site_symmetry_4
    _geom_torsion
    _geom_torsion_publ_flag
    O1 C4 C5 O2 . . . . -1.7(2) ?
    O1 C4 C5 C6 . . . . 177.98(15) ?
    O2 C5 C6 C7 . . . . 179.74(17) ?
    N1 C2 C3 C4 . . . . -21.6(2) ?
    N1 C2 C3 C8 . . . . 156.76(17) ?
    C1 O1 C4 C3 . . . . -9.1(2) ?
    C1 O1 C4 C5 . . . . 173.47(14) ?
    C1 N1 C2 C3 . . . . 50.6(2) ?
    C2 N1 C1 O1 . . . . -62.57(19) ?
    C2 C3 C4 O1 . . . . 0.5(2) ?
    C2 C3 C4 C5 . . . . 177.80(15) ?
    C2 C3 C8 C7 . . . . -178.06(18) ?
    C3 C4 C5 O2 . . . . -179.24(14) ?
    C3 C4 C5 C6 . . . . 0.5(2) ?
    C4 O1 C1 N1 . . . . 41.2(2) ?
    C4 C3 C8 C7 . . . . 0.3(3) ?
    C4 C5 C6 C7 . . . . 0.1(3) ?
    C5 C6 C7 C8 . . . . -0.4(3) ?
    C6 C7 C8 C3 . . . . 0.2(3) ?
    C8 C3 C4 O1 . . . . -178.00(15) ?
    C8 C3 C4 C5 . . . . -0.7(2) ?
    C9 N1 C1 O1 . . . . 63.0(2) ?
    C9 N1 C2 C3 . . . . -74.6(2) ?
    C10 O2 C5 C4 . . . . 173.49(14) ?
    C10 O2 C5 C6 . . . . -6.2(2) ?
    O1' C4' C5' O2' . . . . 0.8(2) ?
    O1' C4' C5' C6' . . . . -179.01(16) ?
    O2' C5' C6' C7' . . . . 179.68(18) ?
    N1' C2' C3' C4' . . . . -15.2(2) ?
    N1' C2' C3' C8' . . . . 164.96(17) ?
    C1' O1' C4' C3' . . . . -14.7(2) ?
    C1' O1' C4' C5' . . . . 166.48(16) ?
    C1' N1' C2' C3' . . . . 45.4(2) ?
    C2' N1' C1' O1' . . . . -64.2(2) ?
    C2' C3' C4' O1' . . . . -0.7(2) ?
    C2' C3' C4' C5' . . . . 178.01(16) ?
    C2' C3' C8' C7' . . . . -179.74(18) ?
    C3' C4' C5' O2' . . . . -177.96(15) ?
    C3' C4' C5' C6' . . . . 2.2(3) ?
    C4' O1' C1' N1' . . . . 48.5(2) ?
    C4' C3' C8' C7' . . . . 0.4(3) ?
    C4' C5' C6' C7' . . . . -0.5(3) ?
    C5' C6' C7' C8' . . . . -1.2(3) ?
    C6' C7' C8' C3' . . . . 1.3(3) ?
    C8' C3' C4' O1' . . . . 179.13(16) ?
    C8' C3' C4' C5' . . . . -2.1(3) ?
    C9' N1' C1' O1' . . . . 61.2(2) ?
    C9' N1' C2' C3' . . . . -79.85(19) ?
    C10' O2' C5' C4' . . . . 178.22(17) ?
    C10' O2' C5' C6' . . . . -1.9(3) ?
data_global
_journal_data_validation_number     ?
_journal_date_recd_electronic     2013-09-13
_journal_date_accepted     2013-09-28
_journal_name_full     'Acta Crystallographica, Section E'
_journal_year     2013
_journal_volume     69
_journal_issue     11
_journal_page_first     o1619
_journal_page_last     o1619
_journal_paper_category     QO
_journal_paper_doi     10.1107/S1600536813026706
_journal_coeditor_code     RZ5083
_publ_contact_author_name     'Prof. Jing Zhu'
_publ_contact_author_address
;
School of Chemistry and Chemical Engineering
Henan University of Technology
Zhengzhou 450001
People's Republic of China
;
_publ_contact_author_email     yangxiangxianghaut@126.com
_publ_contact_author_phone     '18538079686'
_publ_section_title
;
8-Methoxy-3-methyl-3,4-dihydro-2<i>H</i>-1,3-benzoxazine
;
loop_
    _publ_author_name
    _publ_author_address
    'Zhu, Jing'
;
School of Chemistry and Chemical Engineering
Henan University of Technology
Zhengzhou 450001
People's Republic of China
;
    'Yang, Xiang-Xiang'
;
School of Chemistry and Chemical Engineering
Henan University of Technology
Zhengzhou 450001
People's Republic of China
;
    'Xu, Long-Yu'
;
School of Chemistry and Chemical Engineering
Henan University of Technology
Zhengzhou 450001
People's Republic of China
;
    'Ren, Zhi-Dong'
;
School of Chemistry and Chemical Engineering
Henan University of Technology
Zhengzhou 450001
People's Republic of China
;
