# Supplementary material for: 8-Meth­oxy-3-methyl-3,4-di­hydro-2H-1,3-benzoxazine
Source: Acta Crystallogr Sect E Struct Rep Online. 2013 Oct 5;69(Pt 11):o1619. doi: 10.1107/S1600536813026706 (PMC3884293; doi:10.1107/S1600536813026706)
Supplement: Supplementary file 2 [file e-69-o1619-Isup2.hkl]

# 
# h,k,l, Fc-squared, Fo-squared, sigma(Fo-squared) and status flag 
# 
data_I
_shelx_title ' I in P21/a #  14 P21/c' 
_shelx_refln_list_code          4 
_shelx_F_calc_maximum      161.40 
_exptl_crystal_F_000       768.00 
_reflns_d_resolution_high  0.8372 
 
loop_ 
 _symmetry_equiv_pos_as_xyz 
 'x, y, z' 
 '-x, y+1/2, -z+1/2' 
 '-x, -y, -z' 
 'x, -y-1/2, z-1/2' 
 
_cell_length_a    23.4234 
_cell_length_b     5.0054 
_cell_length_c    15.9408 
_cell_angle_alpha  90.000 
_cell_angle_beta   97.210 
_cell_angle_gamma  90.000 
 
_shelx_F_squared_multiplier     1.000 
 
loop_ 
 _refln_index_h 
 _refln_index_k 
 _refln_index_l 
 _refln_F_squared_calc 
 _refln_F_squared_meas 
 _refln_F_squared_sigma 
 _refln_observed_status 
   2   0   0       34.45       37.22      3.84 o 
   3   0   0      622.01      613.81     14.45 o 
   4   0   0    26050.48    26899.39    712.80 o 
   5   0   0      220.93      225.77     10.01 o 
   6   0   0    10729.81    10440.71    243.30 o 
   7   0   0     2097.82     1871.06     26.92 o 
   8   0   0     8054.78     7934.79     61.70 o 
   9   0   0      230.23      235.66      9.51 o 
  10   0   0     3019.92     2975.52     44.47 o 
  11   0   0       80.53      105.57      9.01 o 
  12   0   0     2504.87     2751.16     48.22 o 
  13   0   0     1540.39     1725.67     39.87 o 
  14   0   0     1096.67     1091.67     51.19 o 
  15   0   0       83.13       98.71     15.59 o 
  16   0   0      105.20      131.89     18.90 o 
  17   0   0     2461.60     2493.79    133.19 o 
  18   0   0     2405.89     2319.95     70.46 o 
  19   0   0      225.34      230.25     15.82 o 
  20   0   0       56.36       52.34      7.10 o 
  21   0   0      681.27      676.59     24.82 o 
  22   0   0      378.57      390.59     18.72 o 
  23   0   0       65.39       62.63      7.16 o 
  24   0   0       20.02       25.94      4.79 o 
  25   0   0        6.90        9.55      3.17 o 
  26   0   0      129.29      143.98      9.02 o 
  27   0   0        3.31        1.84      1.38 o 
   1   1   0     2540.84     2668.23     24.89 o 
   2   1   0     7909.12     7687.66     89.61 o 
   3   1   0     4897.60     4760.54     59.31 o 
   4   1   0     6376.27     6257.47     41.73 o 
   5   1   0     2048.11     1994.63     17.39 o 
   6   1   0      432.25      409.86      7.78 o 
   7   1   0      263.72      240.61      6.73 o 
   8   1   0     1209.59     1283.85     15.56 o 
   9   1   0      220.92      260.28      7.64 o 
  10   1   0      139.45      138.05      6.14 o 
  11   1   0     1314.46     1333.45     25.14 o 
  12   1   0        0.45        0.85      2.09 o 
  13   1   0       18.07       25.03      4.47 o 
  14   1   0        3.10        3.82      2.90 o 
  15   1   0       54.72       59.47      6.37 o 
  16   1   0        8.01       14.56      3.73 o 
  17   1   0      630.45      623.54     36.85 o 
  18   1   0       22.11       22.26      7.22 o 
  19   1   0      216.39      205.95      9.23 o 
  20   1   0        0.81        0.31      1.72 o 
  21   1   0       18.58       18.01      2.49 o 
  22   1   0        0.52        0.18      1.31 o 
  23   1   0       21.24       17.77      2.85 o 
  24   1   0        1.74        2.99      2.21 o 
  25   1   0        1.71        1.62      1.24 o 
  26   1   0        0.35        1.46      1.09 o 
  27   1   0        2.62        1.50      1.15 o 
   0   2   0       28.80       33.52      4.98 o 
   1   2   0       80.63       79.23      5.55 o 
   2   2   0      118.36      119.32      7.39 o 
   3   2   0      378.99      356.79     13.09 o 
   4   2   0        0.41        0.24      1.25 o 
   5   2   0       15.59       10.92      2.52 o 
   6   2   0       11.40        8.71      2.58 o 
   7   2   0       74.43       99.07     10.50 o 
   8   2   0      219.25      212.57     15.93 o 
   9   2   0      202.71      234.25     13.78 o 
  10   2   0       85.10       83.65      8.96 o 
  11   2   0        1.56       -0.58      3.62 o 
  12   2   0        5.81        2.30      2.92 o 
  13   2   0       70.86       63.62      8.85 o 
  14   2   0      318.94      316.98     19.90 o 
  15   2   0        7.54        2.34      4.68 o 
  16   2   0       60.81       52.46      8.52 o 
  17   2   0       68.68       63.76      4.25 o 
  18   2   0       43.79       43.16      3.63 o 
  19   2   0        0.48        0.41      1.30 o 
  20   2   0        9.29        6.43      2.77 o 
  21   2   0       39.99       42.97      4.63 o 
  22   2   0       19.37       17.02      2.87 o 
  23   2   0        4.15        3.36      1.19 o 
  24   2   0        1.31       -0.50      1.03 o 
  25   2   0        0.50       -0.34      1.00 o 
  26   2   0        0.06        1.58      1.16 o 
   1   3   0      830.08      799.81     33.19 o 
   2   3   0      409.44      396.94     23.64 o 
   3   3   0       69.05       73.01     10.22 o 
   4   3   0      142.99      142.56     14.41 o 
   5   3   0       57.30       48.54      8.70 o 
   6   3   0       81.87       79.89     11.38 o 
   7   3   0      257.00      270.17     21.32 o 
   8   3   0       18.89       15.99      5.94 o 
   9   3   0       37.46       32.71      7.95 o 
  10   3   0       79.31       79.58     12.34 o 
  11   3   0      258.90      253.21     31.66 o 
  12   3   0        9.14       11.04      7.45 o 
  13   3   0       12.99       10.41      2.08 o 
  14   3   0        1.92       -0.11      1.67 o 
  15   3   0        4.07        2.56      1.59 o 
  16   3   0        2.90        3.23      2.48 o 
  17   3   0       40.98       46.83      4.67 o 
  18   3   0        0.33        1.03      1.45 o 
  19   3   0      196.16      195.78      8.87 o 
  20   3   0        9.31        7.67      2.10 o 
  21   3   0        4.77        2.94      1.52 o 
  22   3   0        0.18       -1.30      2.17 o 
  23   3   0        7.09        9.19      2.63 o 
  24   3   0        0.50       -1.92      1.92 o 
   0   4   0     2505.21     2392.28     96.59 o 
   1   4   0      743.42      680.12     36.32 o 
   2   4   0        2.33        4.31      3.96 o 
   3   4   0        8.85       13.98      3.36 o 
   4   4   0      298.88      317.59     14.07 o 
   5   4   0      338.69      313.86     14.18 o 
   6   4   0       29.86       34.66      5.03 o 
   7   4   0      479.80      473.90     17.69 o 
   8   4   0       30.20       40.49      5.45 o 
   9   4   0        4.05        6.52      2.83 o 
  10   4   0      132.11      114.09      9.02 o 
  11   4   0       54.70       51.91      5.28 o 
  12   4   0        1.77        1.06      1.45 o 
  13   4   0       54.19       57.30      5.20 o 
  14   4   0        2.86        2.93      1.95 o 
  15   4   0        3.62        2.31      2.47 o 
  16   4   0        0.59        2.53      1.53 o 
  17   4   0      154.60      155.82      7.51 o 
  18   4   0       69.29       75.18      4.96 o 
  19   4   0       52.58       58.99      5.82 o 
  20   4   0        6.50        8.73      2.40 o 
   1   5   0        1.84        1.69      2.43 o 
   2   5   0       13.55       12.08      3.74 o 
   3   5   0       21.37       25.73      5.30 o 
   4   5   0      165.92      164.11     12.37 o 
   5   5   0        6.45        9.51      3.93 o 
   6   5   0       67.23       80.51      8.73 o 
   7   5   0      218.82      237.30     14.84 o 
   8   5   0       40.57       45.56      6.87 o 
   9   5   0       10.09       11.44      3.78 o 
  10   5   0       30.44       25.83      5.22 o 
  11   5   0       92.90       96.64      9.18 o 
  12   5   0       32.43       38.18      5.79 o 
  13   5   0       82.16       91.86      8.12 o 
  14   5   0        1.35        1.56      1.94 o 
  15   5   0        1.99        1.24      1.62 o 
 -27   1   1        1.42        2.23      0.86 o 
 -26   1   1        0.49        1.83      1.07 o 
 -25   1   1        0.83        0.97      1.69 o 
 -24   1   1        7.08        7.38      2.37 o 
 -23   1   1       18.26       17.50      2.79 o 
 -22   1   1       52.24       51.31      4.67 o 
 -21   1   1      371.41      368.53     12.56 o 
 -20   1   1        0.00       -1.15      1.23 o 
 -19   1   1       22.81       22.39      3.24 o 
 -18   1   1      209.44      188.76     16.38 o 
 -17   1   1      511.91      502.46     26.20 o 
 -16   1   1      267.89      250.32     15.43 o 
 -15   1   1      196.33      186.45     14.91 o 
 -14   1   1        6.26        6.30      3.45 o 
 -13   1   1      294.54      357.13     15.70 o 
 -12   1   1        3.14        2.26      1.91 o 
 -11   1   1      226.44      231.20     10.26 o 
 -10   1   1      368.17      419.49     11.63 o 
  -9   1   1       45.57       48.36      4.35 o 
  -8   1   1       15.99       21.13      2.28 o 
  -7   1   1     7026.65     7014.50     40.87 o 
  -6   1   1      527.10      542.39      9.21 o 
  -5   1   1     2434.75     2487.48     28.30 o 
  -4   1   1    16487.42    17273.21     97.74 o 
  -3   1   1     2207.18     2072.04     22.90 o 
  -2   1   1      289.75      302.86      8.65 o 
  -1   1   1      152.66      142.52      4.40 o 
   0   1   1    14611.35    15210.81     72.23 o 
   1   1   1      251.65      256.34      6.08 o 
   2   1   1      448.79      421.83      8.99 o 
   3   1   1     2695.93     2639.56     33.09 o 
   4   1   1     2863.00     2770.45     28.46 o 
   5   1   1       18.87       24.40      2.06 o 
   6   1   1        6.96        5.66      1.30 o 
   7   1   1      250.32      257.31      7.51 o 
   8   1   1      825.70      832.27     13.39 o 
   9   1   1      393.65      419.45     10.11 o 
  10   1   1      180.47      204.21      8.14 o 
  11   1   1     2243.76     2425.47     39.51 o 
  12   1   1      379.93      389.63     16.45 o 
  13   1   1       10.27       11.63      3.20 o 
  14   1   1        1.25        1.21      2.21 o 
  15   1   1        0.01        1.18      3.44 o 
  16   1   1        1.26        3.88      3.28 o 
  17   1   1      137.39      152.52     14.39 o 
  18   1   1      249.33      247.33     12.48 o 
  19   1   1        6.49        7.12      2.13 o 
  20   1   1       31.06       32.63      3.84 o 
  21   1   1       21.76       17.43      2.81 o 
  22   1   1       14.15       14.62      2.87 o 
  23   1   1        0.61        0.75      1.56 o 
  24   1   1       56.20       58.10      6.92 o 
  25   1   1       11.13       17.87      4.07 o 
  26   1   1        5.37       11.23      4.53 o 
  27   1   1        0.84        8.69      7.55 o 
 -26   2   1        0.01        0.55      1.04 o 
 -25   2   1       31.99       34.48      3.30 o 
 -24   2   1        2.44        1.13      1.54 o 
 -23   2   1        0.33        1.10      1.61 o 
 -22   2   1       50.81       49.54      4.61 o 
 -21   2   1        3.84       -0.56      1.76 o 
 -20   2   1       66.32       71.83      5.62 o 
 -19   2   1       68.67       66.92      5.45 o 
 -18   2   1       69.10       61.29      5.58 o 
 -17   2   1        5.29        3.43      1.48 o 
 -16   2   1      230.01      192.91     20.02 o 
 -15   2   1       76.95       68.37     11.73 o 
 -14   2   1        9.62       11.70      4.52 o 
 -13   2   1        2.91        3.78      3.18 o 
 -12   2   1      799.65      907.59     31.12 o 
 -11   2   1      111.83      132.81     11.46 o 
 -10   2   1        6.14        9.40      2.85 o 
  -9   2   1       16.73       11.37      3.93 o 
  -8   2   1     2526.54     2758.95     57.50 o 
  -7   2   1        2.75        0.36      2.45 o 
  -6   2   1        8.05        3.03      2.10 o 
  -5   2   1       90.18       78.10      6.45 o 
  -4   2   1        6.69        1.22      2.71 o 
  -3   2   1      136.89      145.10      9.22 o 
  -2   2   1        1.21        2.25      1.25 o 
  -1   2   1       12.59       15.69      2.16 o 
   0   2   1        1.86        0.48      1.45 o 
   1   2   1      439.02      433.01     16.04 o 
   2   2   1      511.56      504.29     17.98 o 
   3   2   1       12.50       17.40      3.34 o 
   4   2   1       97.83       97.42      8.68 o 
   5   2   1      722.25      771.18     20.75 o 
   6   2   1        8.66       10.19      2.42 o 
   7   2   1       42.51       49.37      5.92 o 
   8   2   1       62.86       76.19      7.58 o 
   9   2   1     1142.91     1207.32     56.02 o 
  10   2   1     1029.70     1080.08     31.15 o 
  11   2   1       25.04       26.71      5.35 o 
  12   2   1       63.21       60.47      8.34 o 
  13   2   1        2.99        0.31      2.38 o 
  14   2   1       12.35       16.25      7.16 o 
  15   2   1        1.05       -0.61      4.60 o 
  16   2   1        0.75        3.26      4.27 o 
  17   2   1       21.34       27.82      3.62 o 
  18   2   1       11.09       10.28      2.35 o 
  19   2   1       40.94       38.20      3.45 o 
  20   2   1        2.16        1.59      1.06 o 
  21   2   1        1.15        1.76      1.47 o 
  22   2   1        0.45       -0.87      1.20 o 
  23   2   1        1.48        2.59      1.27 o 
  24   2   1        1.39       -0.23      1.47 o 
  25   2   1        2.34        2.01      1.10 o 
 -24   3   1       15.25       14.31      2.88 o 
 -23   3   1        0.24        2.50      2.22 o 
 -22   3   1       32.35       30.41      4.79 o 
 -21   3   1        8.17        4.87      2.22 o 
 -20   3   1        0.02       -0.39      1.44 o 
 -19   3   1        0.59       -0.79      1.34 o 
 -18   3   1      123.56      129.75      7.45 o 
 -17   3   1      134.10      131.84      7.49 o 
 -16   3   1      107.13      100.69      6.53 o 
 -15   3   1      169.73      182.86     11.59 o 
 -14   3   1      131.13      131.42      7.29 o 
 -13   3   1       33.02       32.67      6.49 o 
 -12   3   1     1076.45     1048.67     65.33 o 
 -11   3   1       65.83       55.67     10.38 o 
 -10   3   1      111.03      109.85     14.01 o 
  -9   3   1       37.25       28.79      7.04 o 
  -8   3   1        0.17        0.80      3.26 o 
  -7   3   1       25.97       16.11      5.40 o 
  -6   3   1       77.55       80.61     11.18 o 
  -5   3   1       35.47       37.30      7.59 o 
  -4   3   1        4.90        5.43      3.71 o 
  -3   3   1      221.15      188.73     16.53 o 
  -2   3   1      382.13      365.33     22.46 o 
  -1   3   1       40.30       30.47      6.67 o 
   0   3   1      556.14      509.72     26.41 o 
   1   3   1     1426.28     1295.02     42.57 o 
   2   3   1       29.77       37.72      9.80 o 
   3   3   1      135.51       97.49     12.12 o 
   4   3   1       49.92       39.30      7.72 o 
   5   3   1      338.84      332.72     22.82 o 
   6   3   1      323.33      309.64     22.21 o 
   7   3   1       11.51        9.42      3.62 o 
   8   3   1      344.15      335.34     24.32 o 
   9   3   1       17.83       17.31     12.78 o 
  10   3   1      110.69      113.24     21.12 o 
  11   3   1       23.97       25.51     11.31 o 
  12   3   1       13.11       23.44     12.49 o 
  13   3   1        1.99        1.43      2.05 o 
  14   3   1      222.17      204.76     12.26 o 
  15   3   1        0.10        0.66      1.62 o 
  16   3   1       11.95       13.46      2.72 o 
  17   3   1       18.78       17.13      4.05 o 
  18   3   1       24.68       26.55      5.12 o 
  19   3   1        0.00        0.88      1.34 o 
  20   3   1       12.87       11.37      3.29 o 
  21   3   1        0.05        2.80      1.61 o 
  22   3   1        8.36        9.34      1.84 o 
  23   3   1        7.16        5.65      2.20 o 
 -20   4   1        0.73        0.18      1.84 o 
 -19   4   1       17.64       16.40      3.42 o 
 -18   4   1        6.44       11.38      3.21 o 
 -17   4   1        2.40        2.48      1.55 o 
 -16   4   1       24.79       29.72      3.87 o 
 -15   4   1        1.58        2.62      1.61 o 
 -14   4   1        1.66        1.60      1.48 o 
 -13   4   1        0.49        0.72      2.44 o 
 -12   4   1      141.31      135.18     11.89 o 
 -11   4   1      309.10      301.67     17.56 o 
 -10   4   1       15.94       14.74      3.65 o 
  -9   4   1        1.25        0.60      2.41 o 
  -8   4   1      746.01      717.29     32.70 o 
  -7   4   1      223.89      215.87     13.27 o 
  -6   4   1        3.96        1.65      2.05 o 
  -5   4   1        0.52        1.10      2.88 o 
  -4   4   1        2.66        5.92      2.51 o 
  -3   4   1      122.51      123.18      8.82 o 
  -2   4   1      136.76      138.63     16.28 o 
  -1   4   1       14.60        5.44      3.99 o 
   0   4   1      115.72      114.77     14.68 o 
   1   4   1      292.48      285.82     23.51 o 
   2   4   1      268.35      269.65     22.80 o 
   3   4   1        4.02        3.26      2.60 o 
   4   4   1       50.32       50.40      5.68 o 
   5   4   1       54.49       45.94      6.23 o 
   6   4   1       67.62       61.15      6.35 o 
   7   4   1       73.10       66.03      6.73 o 
   8   4   1        0.09        1.24      1.90 o 
   9   4   1       17.98       19.59      3.98 o 
  10   4   1      263.73      258.55     10.77 o 
  11   4   1      175.03      188.40      9.21 o 
  12   4   1       35.81       38.13      4.36 o 
  13   4   1       11.97       10.19      2.49 o 
  14   4   1        1.07        1.39      1.80 o 
  15   4   1       11.56       16.45      3.02 o 
  16   4   1       29.46       32.80      3.70 o 
  17   4   1       36.60       40.80      3.99 o 
  18   4   1        7.46        6.44      1.81 o 
  19   4   1       30.16       35.86      4.68 o 
  20   4   1        0.15       -1.09      2.03 o 
 -15   5   1        2.79        3.99      2.42 o 
 -14   5   1       20.04       29.21      4.59 o 
 -13   5   1       61.70       70.97      7.26 o 
 -12   5   1        0.13        4.94      2.98 o 
 -11   5   1      130.78      137.37     10.84 o 
 -10   5   1      202.18      220.62     13.79 o 
  -9   5   1      155.86      167.74     12.40 o 
  -8   5   1       16.46       18.55      4.90 o 
  -7   5   1      442.67      484.79     21.18 o 
  -6   5   1        6.16        3.06      2.74 o 
  -5   5   1        1.17       -0.74      2.74 o 
  -4   5   1      300.39      331.36     17.59 o 
  -3   5   1        7.67        9.14      3.63 o 
  -2   5   1      140.68      149.42      8.13 o 
  -1   5   1        0.25        0.64      1.65 o 
   0   5   1        5.74       10.16      3.38 o 
   1   5   1       27.77       28.95      5.08 o 
   2   5   1       51.78       58.77      7.25 o 
   3   5   1       76.85       81.74      8.90 o 
   4   5   1        3.84        1.83      2.34 o 
   5   5   1      101.32      106.70     10.17 o 
   6   5   1      177.25      189.15     13.21 o 
   7   5   1        0.59       -1.72      2.78 o 
   8   5   1      111.05      124.11     10.72 o 
   9   5   1      149.59      157.83     11.97 o 
  10   5   1      151.54      156.81     11.67 o 
  11   5   1      167.80      193.03     12.50 o 
  12   5   1       71.90       73.52      7.68 o 
  13   5   1        0.29       -0.05      1.96 o 
  14   5   1        1.70        0.13      1.78 o 
 -27   0   2        0.24        1.70      1.19 o 
 -26   0   2       31.54       44.01      3.60 o 
 -25   0   2        8.30        9.41      2.02 o 
 -24   0   2        7.64        7.22      1.98 o 
 -23   0   2       11.83       14.44      2.60 o 
 -22   0   2      102.49      103.96      9.39 o 
 -21   0   2      224.43      252.41     14.55 o 
 -20   0   2      842.17      894.43     27.11 o 
 -19   0   2      193.90      197.96     17.03 o 
 -18   0   2        2.19        5.44      8.17 o 
 -17   0   2        0.01        4.06      2.93 o 
 -16   0   2        0.43        2.89      3.04 o 
 -15   0   2       17.78       17.91      4.94 o 
 -14   0   2        8.39       13.49      4.10 o 
 -13   0   2     1173.99     1286.29     33.24 o 
 -12   0   2     3042.25     3200.68     58.78 o 
 -11   0   2       12.18       17.40      7.04 o 
 -10   0   2       24.34       30.41      7.94 o 
  -9   0   2      857.48      847.71     27.11 o 
  -8   0   2      635.37      685.31     19.00 o 
  -7   0   2      259.52      268.59     13.12 o 
  -6   0   2     1522.21     1617.73     30.30 o 
  -5   0   2      265.94      287.05     11.65 o 
  -4   0   2        0.66        4.18      1.95 o 
  -3   0   2     6098.58     5999.64     50.66 o 
  -2   0   2    11314.78    11265.59     81.88 o 
  -1   0   2     5730.40     5810.60     46.87 o 
   0   0   2      543.90      523.34     11.63 o 
   1   0   2      615.57      626.71     11.59 o 
   2   0   2    19106.45    18249.11    182.18 o 
   3   0   2     8037.51     7621.02    109.55 o 
   4   0   2     2911.68     2737.83     38.42 o 
   5   0   2     1119.96     1167.36     20.91 o 
   6   0   2     9094.18     9073.13    138.38 o 
   7   0   2      399.52      357.17     12.35 o 
   8   0   2       77.97       81.01      6.36 o 
   9   0   2     1058.62     1190.71     29.64 o 
  10   0   2      384.39      370.59     20.84 o 
  11   0   2      109.37      110.80     12.05 o 
  12   0   2     3214.38     3343.08     69.69 o 
  13   0   2      230.57      229.37     18.97 o 
  14   0   2       21.59       26.68      6.96 o 
  15   0   2     1325.56     1415.10     50.90 o 
  16   0   2       36.56       25.28      7.68 o 
  17   0   2        3.10        0.34      5.11 o 
  18   0   2      677.56      682.52     38.67 o 
  19   0   2      814.66      789.61     26.11 o 
  20   0   2      409.40      427.73     19.47 o 
  21   0   2       24.99       16.24      4.27 o 
  22   0   2      171.54      172.39     12.36 o 
  23   0   2        8.47        6.57      3.11 o 
  24   0   2       49.12       49.75      6.22 o 
  25   0   2       84.07       96.57      7.97 o 
  26   0   2        2.60        2.68      1.96 o 
  27   0   2        7.90        6.06      1.76 o 
 -27   1   2        0.00       -0.36      1.13 o 
 -26   1   2        0.00        0.59      0.99 o 
 -25   1   2        0.19        0.53      1.29 o 
 -24   1   2        5.59        5.06      1.85 o 
 -23   1   2        2.61        5.08      1.78 o 
 -22   1   2       36.50       36.76      3.32 o 
 -21   1   2       48.46       45.23      3.74 o 
 -20   1   2      345.29      335.64      9.70 o 
 -19   1   2      443.07      432.49     10.90 o 
 -18   1   2        2.08        4.79      3.86 o 
 -17   1   2      150.33      147.64     14.15 o 
 -16   1   2        2.43        1.12      3.14 o 
 -15   1   2      109.44      116.05     12.01 o 
 -14   1   2      149.22      159.13     13.36 o 
 -13   1   2      312.57      318.33     17.86 o 
 -12   1   2      723.26      725.76     22.04 o 
 -11   1   2      904.13      979.68     22.43 o 
 -10   1   2      873.59      866.04     23.58 o 
  -9   1   2        0.77       -0.33      2.11 o 
  -8   1   2      580.71      658.37     13.24 o 
  -7   1   2      250.24      248.76      7.18 o 
  -6   1   2       44.54       41.95      3.19 o 
  -5   1   2    11974.14    11837.93     73.91 o 
  -4   1   2     3150.13     3093.63     29.07 o 
  -3   1   2     1128.47     1094.85     17.79 o 
  -2   1   2    20142.98    20647.73    102.52 o 
  -1   1   2     1408.77     1324.93     15.68 o 
   0   1   2     1868.20     1820.05     19.69 o 
   1   1   2     2070.54     1929.73     19.13 o 
   2   1   2     6858.94     6672.38     32.46 o 
   3   1   2      938.06      946.88     11.35 o 
   4   1   2       27.92       31.35      2.29 o 
   5   1   2       85.19       84.63      3.96 o 
   6   1   2      900.73      951.98     13.41 o 
   7   1   2      119.70      121.18      5.44 o 
   8   1   2      322.38      358.57     11.27 o 
   9   1   2     1612.71     1662.70     23.13 o 
  10   1   2        4.98       11.67      2.59 o 
  11   1   2      339.98      404.03     13.10 o 
  12   1   2     1076.60     1109.97     25.09 o 
  13   1   2       10.39       13.92      2.99 o 
  14   1   2        0.47        0.89      2.80 o 
  15   1   2      332.81      339.17     17.83 o 
  16   1   2      117.32      131.36     11.36 o 
  17   1   2       89.44       88.51     14.12 o 
  18   1   2        0.54        0.16      1.48 o 
  19   1   2      117.21      105.37     10.00 o 
  20   1   2      187.24      186.57     13.27 o 
  21   1   2      264.23      239.16     14.86 o 
  22   1   2        0.27       -0.48      2.04 o 
  23   1   2       15.29       14.81      2.82 o 
  24   1   2       57.25       59.21      6.95 o 
  25   1   2        2.83        0.30      1.67 o 
  26   1   2       11.78       10.67      8.56 o 
 -26   2   2        2.39        2.91      2.99 o 
 -25   2   2        1.14       15.15     10.16 o 
 -24   2   2        0.00       -0.21      1.18 o 
 -23   2   2       31.01       32.25      3.69 o 
 -22   2   2        0.65        0.99      1.72 o 
 -21   2   2      330.01      320.94     11.83 o 
 -20   2   2       14.49       13.07      2.63 o 
 -19   2   2      190.46      185.36      9.12 o 
 -18   2   2      131.13      142.51      7.95 o 
 -17   2   2      115.32      110.87      6.94 o 
 -16   2   2       45.92       35.19      8.47 o 
 -15   2   2       25.52       26.75      8.13 o 
 -14   2   2       25.01       17.86      5.41 o 
 -13   2   2       71.13       67.74      9.05 o 
 -12   2   2       34.56       30.05      6.27 o 
 -11   2   2      151.19      133.16     23.07 o 
 -10   2   2        7.39        3.58      6.22 o 
  -9   2   2     1904.07     1868.53     49.47 o 
  -8   2   2     2115.27     2107.36     50.03 o 
  -7   2   2      749.27      790.86     29.11 o 
  -6   2   2      911.33      900.50     26.62 o 
  -5   2   2     4307.68     4368.87     47.69 o 
  -4   2   2      412.60      384.25     13.39 o 
  -3   2   2        0.87        4.64      1.69 o 
  -2   2   2      210.67      213.91     10.00 o 
  -1   2   2        1.97        7.68      4.16 o 
   0   2   2        4.33        3.59      1.70 o 
   1   2   2        7.38        4.36      2.02 o 
   2   2   2      154.11      164.54     10.54 o 
   3   2   2      388.71      443.66     22.12 o 
   4   2   2      268.85      269.42     18.15 o 
   5   2   2       87.01       86.92      8.74 o 
   6   2   2      199.18      208.77     14.82 o 
   7   2   2      288.96      293.77     18.41 o 
   8   2   2       23.55       47.07      6.50 o 
   9   2   2      135.93      135.28     10.93 o 
  10   2   2        0.01        1.37      2.70 o 
  11   2   2      369.67      378.69     25.51 o 
  12   2   2      140.69      133.17     15.87 o 
  13   2   2        5.01        8.70      5.20 o 
  14   2   2        9.65        6.50      4.33 o 
  15   2   2      121.49      114.24     15.96 o 
  16   2   2       32.00       29.60      3.57 o 
  17   2   2      120.06       99.00      9.17 o 
  18   2   2      118.79      113.67      7.04 o 
  19   2   2       27.70       28.68      3.56 o 
  20   2   2        0.69        0.71      1.35 o 
  21   2   2       28.16       25.50      2.79 o 
  22   2   2        0.17        1.11      1.53 o 
  23   2   2        5.69        5.93      1.79 o 
  24   2   2        0.00       -0.79      1.41 o 
  25   2   2        0.77        0.28      0.99 o 
 -24   3   2        0.32        0.74      1.34 o 
 -23   3   2        0.06       -0.77      1.35 o 
 -22   3   2       39.78       37.41      5.20 o 
 -21   3   2        0.92        3.15      2.08 o 
 -20   3   2        3.13        0.84      1.36 o 
 -19   3   2      178.78       82.99     87.51 o 
 -18   3   2        2.31        2.82      1.42 o 
 -17   3   2       62.05       64.99      5.32 o 
 -16   3   2      221.05      229.40      9.88 o 
 -15   3   2      386.99      381.83     11.95 o 
 -14   3   2      152.21      139.10      7.42 o 
 -13   3   2       17.76       13.00      5.48 o 
 -12   3   2       51.36       59.46     16.34 o 
 -11   3   2        1.76        7.00      6.74 o 
 -10   3   2      249.61      225.27     29.21 o 
  -9   3   2       42.68       48.89     13.73 o 
  -8   3   2      307.72      308.98     22.30 o 
  -7   3   2       11.52       15.30      5.41 o 
  -6   3   2        5.39        4.80      3.08 o 
  -5   3   2      461.84      455.88     25.53 o 
  -4   3   2        1.46        1.88      3.86 o 
  -3   3   2       76.29       91.05     11.31 o 
  -2   3   2      767.94      741.37     31.95 o 
  -1   3   2       98.53       98.43     12.19 o 
   0   3   2      149.12      160.84     23.35 o 
   1   3   2      251.79      254.66     18.91 o 
   2   3   2      326.39      287.74     20.29 o 
   3   3   2      153.15      177.48     16.14 o 
   4   3   2       51.77       39.36      8.04 o 
   5   3   2       13.87       12.54      5.04 o 
   6   3   2       10.28        9.70      4.54 o 
   7   3   2      182.30      162.30     16.76 o 
   8   3   2       41.07       43.37      9.81 o 
   9   3   2      106.41      102.56     19.56 o 
  10   3   2       91.34       98.22     19.76 o 
  11   3   2        6.89        2.53      5.61 o 
  12   3   2      241.69      226.33     31.66 o 
  13   3   2        3.07        3.68      6.17 o 
  14   3   2        7.40        8.85      3.55 o 
  15   3   2       97.60       95.59      6.71 o 
  16   3   2        0.17       -0.43      1.76 o 
  17   3   2      206.62      202.30     13.23 o 
  18   3   2        0.33        1.80      1.88 o 
  19   3   2        0.51        2.00      1.50 o 
  20   3   2        6.01        5.73      2.01 o 
  21   3   2      127.26      138.59      6.88 o 
  22   3   2       16.43       17.38      2.35 o 
  23   3   2        0.86       -0.38      1.76 o 
 -20   4   2       11.07       14.01      2.87 o 
 -19   4   2       14.81       12.26      2.92 o 
 -18   4   2        0.02       -2.60      2.60 o 
 -17   4   2       18.12       20.19      3.42 o 
 -16   4   2       53.88       55.76      4.72 o 
 -15   4   2        3.36        4.01      1.92 o 
 -14   4   2       17.83       20.90      3.12 o 
 -13   4   2       28.75       35.15      6.20 o 
 -12   4   2      377.88      354.00     18.95 o 
 -11   4   2      129.21      129.31     11.74 o 
 -10   4   2       16.01       14.99      8.96 o 
  -9   4   2       39.45       35.79      5.74 o 
  -8   4   2      148.23      140.31     10.86 o 
  -7   4   2       38.64       39.23      5.88 o 
  -6   4   2        0.49        1.79      2.06 o 
  -5   4   2       17.50       12.93      5.03 o 
  -4   4   2      119.74      115.20     11.24 o 
  -3   4   2       16.57       12.95      3.60 o 
  -2   4   2        0.01        1.77      2.53 o 
  -1   4   2       10.76        9.94      3.25 o 
   0   4   2      445.85      403.57     15.49 o 
   1   4   2       67.96       56.33     10.70 o 
   2   4   2       56.50       52.32      4.32 o 
   3   4   2       42.62       43.44      5.35 o 
   4   4   2      415.02      399.21     15.86 o 
   5   4   2      221.83      219.41     11.86 o 
   6   4   2        5.69        7.66      3.01 o 
   7   4   2       38.42       35.50      4.95 o 
   8   4   2       18.51       16.06      3.46 o 
   9   4   2        4.63        2.01      2.26 o 
  10   4   2      110.22      107.81     10.68 o 
  11   4   2       11.15       11.45      4.30 o 
  12   4   2        3.97        2.80      1.53 o 
  13   4   2       76.20       79.24      6.01 o 
  14   4   2       22.80       24.91      3.53 o 
  15   4   2       87.81       98.16      6.42 o 
  16   4   2        8.21        8.20      2.22 o 
  17   4   2       16.62       22.07      3.15 o 
  18   4   2       52.70       53.50      4.17 o 
  19   4   2       64.81       65.50      6.05 o 
  20   4   2        0.35       -0.75      1.48 o 
 -15   5   2        4.39        2.64      1.74 o 
 -14   5   2        4.91        9.53      3.10 o 
 -13   5   2        5.87        8.84      3.10 o 
 -12   5   2       19.38       20.69      4.44 o 
 -11   5   2        7.16        7.31      3.12 o 
 -10   5   2       44.04       42.49      6.28 o 
  -9   5   2       17.09       19.08      4.44 o 
  -8   5   2       18.39       16.45      4.58 o 
  -7   5   2       36.51       42.70      6.82 o 
  -6   5   2       62.10       66.16      8.23 o 
  -5   5   2       19.17       21.75      5.03 o 
  -4   5   2       66.57       75.00      5.94 o 
  -3   5   2        2.70        1.66      1.62 o 
  -2   5   2       65.91       75.18      5.89 o 
  -1   5   2       29.67       37.68      5.94 o 
   0   5   2       11.75        7.69      3.07 o 
   1   5   2       18.43       26.04      4.70 o 
   2   5   2      277.64      311.47     16.34 o 
   3   5   2       74.16       88.58      8.95 o 
   4   5   2      111.09      120.62     10.51 o 
   5   5   2        1.07        1.39      2.25 o 
   6   5   2       41.79       36.35      6.03 o 
   7   5   2       19.11       13.09      3.89 o 
   8   5   2       24.20       26.76      5.27 o 
   9   5   2        4.40       12.86      3.97 o 
  10   5   2       36.10       35.02      5.60 o 
  11   5   2        1.25        1.19      2.34 o 
  12   5   2        0.60        1.90      2.01 o 
  13   5   2        2.48        5.45      2.60 o 
  14   5   2        3.83        4.41      2.28 o 
 -27   1   3       82.14       46.93     43.55 o 
 -26   1   3        5.84        4.67      1.59 o 
 -25   1   3        0.16        0.87      0.87 o 
 -24   1   3       16.68       19.29      2.32 o 
 -23   1   3       95.12       95.52      5.09 o 
 -22   1   3        0.85        1.17      1.47 o 
 -21   1   3      390.32      402.91     10.81 o 
 -20   1   3       89.37       92.62      5.22 o 
 -19   1   3      486.53      467.61     11.49 o 
 -18   1   3       82.01       74.25     10.14 o 
 -17   1   3        0.08        0.01      3.26 o 
 -16   1   3       35.71       27.76      6.45 o 
 -15   1   3      131.62      121.15     12.20 o 
 -14   1   3      463.24      505.04     25.85 o 
 -13   1   3       25.05       15.79      8.08 o 
 -12   1   3       58.83       37.39      7.61 o 
 -11   1   3     1109.35     1163.77     29.38 o 
 -10   1   3      426.37      505.00     25.95 o 
  -9   1   3     3269.55     3469.67     42.08 o 
  -8   1   3       17.90       28.69      3.73 o 
  -7   1   3      647.24      682.02     13.08 o 
  -6   1   3      961.04      967.24     13.87 o 
  -5   1   3     7252.10     6940.48     36.70 o 
  -4   1   3      410.63      404.51      7.44 o 
  -3   1   3     8216.28     7781.10     56.63 o 
  -2   1   3    14440.12    14457.26     76.06 o 
  -1   1   3     2638.45     2519.08     30.25 o 
   0   1   3     5174.86     4980.28     30.71 o 
   1   1   3    13092.09    12832.11     56.32 o 
   2   1   3        1.34        0.82      1.42 o 
   3   1   3     1222.82     1152.26     16.48 o 
   4   1   3      246.23      251.57      7.38 o 
   5   1   3     1051.08      913.06     13.08 o 
   6   1   3        1.60        2.99      1.23 o 
   7   1   3        0.03        0.51      1.46 o 
   8   1   3     2783.06     2933.65     33.90 o 
   9   1   3      268.90      284.38     11.55 o 
  10   1   3      177.32      174.58      9.51 o 
  11   1   3      360.74      326.22     13.57 o 
  12   1   3      158.60      212.67     11.46 o 
  13   1   3      180.42      192.39     11.37 o 
  14   1   3      222.36      237.82     12.98 o 
  15   1   3      261.92      251.10     15.62 o 
  16   1   3      219.89      218.91     15.03 o 
  17   1   3       70.65       64.36      5.91 o 
  18   1   3      427.16      406.92     19.15 o 
  19   1   3      519.09      514.90     21.77 o 
  20   1   3       44.85       51.71      7.11 o 
  21   1   3       51.56       48.37      6.71 o 
  22   1   3       19.16       13.76      3.93 o 
  23   1   3       16.36       12.26      3.66 o 
  24   1   3       14.94       12.22      2.42 o 
  25   1   3        9.90       39.64     28.36 o 
  26   1   3        1.09        1.98      1.66 o 
 -26   2   3        0.39        2.45      1.05 o 
 -25   2   3        1.21        2.73      2.58 o 
 -24   2   3        1.96        4.18      1.69 o 
 -23   2   3       18.23       18.11      2.89 o 
 -22   2   3        5.09        2.63      1.41 o 
 -21   2   3       28.44       25.74      3.55 o 
 -20   2   3      149.24      150.97     15.64 o 
 -19   2   3       55.31       42.47      4.53 o 
 -18   2   3      102.65       95.19      5.29 o 
 -17   2   3      261.66      247.08      8.34 o 
 -16   2   3      741.66      695.40     38.39 o 
 -15   2   3      125.29      109.95     12.17 o 
 -14   2   3       12.21       16.83      4.86 o 
 -13   2   3       33.92       37.16      6.71 o 
 -12   2   3        0.18       -1.25      3.34 o 
 -11   2   3      104.88      102.47     20.52 o 
 -10   2   3     1934.12     2066.84     75.26 o 
  -9   2   3     1213.97     1174.75     39.05 o 
  -8   2   3     1359.22     1307.02     39.62 o 
  -7   2   3      421.59      368.24     20.12 o 
  -6   2   3      144.91      117.89      8.64 o 
  -5   2   3      316.43      352.24     13.33 o 
  -4   2   3     3148.00     3281.34     39.73 o 
  -3   2   3     1610.21     1580.43     26.51 o 
  -2   2   3      328.08      337.05     11.81 o 
  -1   2   3        2.14        3.41      1.48 o 
   0   2   3      134.07      106.24      6.58 o 
   1   2   3      152.31      152.44      7.90 o 
   2   2   3       51.20       35.80      5.67 o 
   3   2   3       23.54       14.05      5.22 o 
   4   2   3      544.60      536.48     21.41 o 
   5   2   3      286.79      284.63     17.71 o 
   6   2   3        8.18        8.47      2.69 o 
   7   2   3     1159.73     1264.27     32.04 o 
   8   2   3      209.29      199.64     13.18 o 
   9   2   3       74.16       69.81     10.24 o 
  10   2   3       13.20        9.51      3.55 o 
  11   2   3      141.46      153.72     11.28 o 
  12   2   3      159.23      142.31     16.34 o 
  13   2   3        0.83        2.75      3.53 o 
  14   2   3       17.82       15.15      6.57 o 
  15   2   3        0.94        1.70      3.45 o 
  16   2   3        0.84       -1.82      2.60 o 
  17   2   3       47.20       40.99      4.34 o 
  18   2   3       22.21       23.60      4.26 o 
  19   2   3        6.91        6.44      2.01 o 
  20   2   3       27.26       21.29      3.10 o 
  21   2   3        0.42        1.19      1.13 o 
  22   2   3       38.78       37.15      3.10 o 
  23   2   3        5.95        6.12      1.63 o 
  24   2   3        0.66       -0.72      1.33 o 
  25   2   3       39.58       46.01      4.93 o 
 -24   3   3       13.48       11.78      2.56 o 
 -23   3   3        1.41        2.81      1.62 o 
 -22   3   3       14.88       16.31      3.75 o 
 -21   3   3        0.13       -0.37      2.37 o 
 -20   3   3       96.35       57.15     43.63 o 
 -19   3   3        1.16       94.28     93.71 o 
 -18   3   3       10.36        7.02      2.15 o 
 -17   3   3       76.84       76.86      6.11 o 
 -16   3   3      205.02      240.10     16.80 o 
 -15   3   3      161.02      176.47     11.28 o 
 -14   3   3      101.33       97.36      9.90 o 
 -13   3   3      542.33      527.39     14.18 o 
 -12   3   3     1753.02     1592.29     79.91 o 
 -11   3   3       22.20       15.43      7.00 o 
 -10   3   3      627.30      638.37     48.99 o 
  -9   3   3      328.99      284.90     32.02 o 
  -8   3   3       34.36       26.68     10.29 o 
  -7   3   3      169.51      160.36     23.22 o 
  -6   3   3      149.94      158.20     22.51 o 
  -5   3   3      176.06      164.24     23.05 o 
  -4   3   3      401.80      329.98     32.15 o 
  -3   3   3       75.09       58.67     13.56 o 
  -2   3   3      447.48      451.38     26.30 o 
  -1   3   3      421.67      434.35     24.22 o 
   0   3   3     3211.52     3116.19     67.99 o 
   1   3   3        8.96       12.62      7.68 o 
   2   3   3      282.64      307.58     21.01 o 
   3   3   3      488.86      487.29     27.04 o 
   4   3   3      405.61      446.39     26.58 o 
   5   3   3      141.10      134.71     15.06 o 
   6   3   3       46.67       54.85     10.06 o 
   7   3   3      155.67      176.51     17.78 o 
   8   3   3      180.17      177.49     18.27 o 
   9   3   3        0.61        2.76      5.49 o 
  10   3   3       13.99        4.68      4.83 o 
  11   3   3        1.64        4.58      8.40 o 
  12   3   3        0.06       -1.10      1.79 o 
  13   3   3        4.05        2.80      2.21 o 
  14   3   3      169.22      158.58     11.62 o 
  15   3   3       45.83       36.92      6.75 o 
  16   3   3       20.02       23.01      3.44 o 
  17   3   3       16.33       14.91      2.76 o 
  18   3   3       59.51       54.36      6.88 o 
  19   3   3       72.77       63.73      7.13 o 
  20   3   3       70.06       79.22      6.78 o 
  21   3   3        0.08        0.89      1.21 o 
  22   3   3        8.65       10.85      1.91 o 
  23   3   3        4.71        1.82      1.46 o 
 -20   4   3        0.37        1.92      1.96 o 
 -19   4   3        4.52        6.23      2.26 o 
 -18   4   3        3.99        3.03      2.09 o 
 -17   4   3       58.65       56.58      6.15 o 
 -16   4   3        1.13       -1.39      1.66 o 
 -15   4   3       14.75       15.67      2.69 o 
 -14   4   3       68.20       67.46      8.23 o 
 -13   4   3        8.85       12.37      4.18 o 
 -12   4   3       72.65       67.26      8.49 o 
 -11   4   3      223.30      227.92     12.81 o 
 -10   4   3       10.09        9.70      2.62 o 
  -9   4   3      440.39      452.38     13.99 o 
  -8   4   3      144.57      167.04     13.21 o 
  -7   4   3       41.44       41.67      4.65 o 
  -6   4   3       83.26       68.50      5.61 o 
  -5   4   3        0.02        4.34      2.31 o 
  -4   4   3      146.37      131.37     10.21 o 
  -3   4   3        0.09        4.50      5.51 o 
  -2   4   3       36.53       36.89      7.00 o 
  -1   4   3       47.57       45.34      9.75 o 
   0   4   3      242.93      228.11      9.56 o 
   1   4   3       27.07       23.45      2.61 o 
   2   4   3      154.35      150.25      7.59 o 
   3   4   3       10.75        9.20      2.23 o 
   4   4   3      174.13      170.96     12.25 o 
   5   4   3       20.90       17.23      3.96 o 
   6   4   3       15.36       16.46      3.57 o 
   7   4   3       71.60       65.49      6.77 o 
   8   4   3      156.31      152.38     10.34 o 
   9   4   3      239.49      225.58     15.33 o 
  10   4   3      330.18      323.97     18.37 o 
  11   4   3        3.92        4.42      2.77 o 
  12   4   3        0.47        6.09      3.92 o 
  13   4   3        3.39        4.57      1.98 o 
  14   4   3       57.78       57.94      5.97 o 
  15   4   3        3.26        3.94      1.79 o 
  16   4   3        0.64        2.41      1.65 o 
  17   4   3       93.44      101.99      5.92 o 
  18   4   3       13.13       17.37      2.47 o 
  19   4   3        2.70        5.32      2.22 o 
 -15   5   3        0.01       -0.78      1.71 o 
 -14   5   3       10.54       11.65      2.96 o 
 -13   5   3        0.64        2.93      2.07 o 
 -12   5   3       10.89       14.26      3.54 o 
 -11   5   3        4.51        4.00      1.84 o 
 -10   5   3      139.72      128.11     14.43 o 
  -9   5   3       84.54       89.75      6.23 o 
  -8   5   3       48.10       47.77      4.75 o 
  -7   5   3        0.69        0.33      1.97 o 
  -6   5   3        0.55        0.35      1.83 o 
  -5   5   3       81.84       93.55      6.61 o 
  -4   5   3       48.36       45.51      6.55 o 
  -3   5   3       73.75       70.20      7.97 o 
  -2   5   3      248.57      256.79     14.89 o 
  -1   5   3        0.17        4.15      3.10 o 
   0   5   3       34.58       32.54      5.39 o 
   1   5   3      138.32      151.65     11.11 o 
   2   5   3       27.12       30.72      3.68 o 
   3   5   3       33.08       38.12      6.02 o 
   4   5   3        7.69        6.51      3.35 o 
   5   5   3        1.50        1.64      2.65 o 
   6   5   3       49.42       54.18      7.15 o 
   7   5   3        4.83        4.97      3.08 o 
   8   5   3      150.25      161.75     11.78 o 
   9   5   3       89.55       96.42      9.06 o 
  10   5   3        0.59       -1.52      2.53 o 
  11   5   3        2.14       -1.22      2.61 o 
  12   5   3       32.41       32.51      5.01 o 
  13   5   3       23.46       23.79      3.93 o 
  14   5   3       16.27       18.66      3.40 o 
 -27   0   4       15.51        5.92      5.60 o 
 -26   0   4        3.09        1.34      1.56 o 
 -25   0   4      102.98       98.64      8.58 o 
 -24   0   4       20.19       29.33      5.13 o 
 -23   0   4       56.91       55.50      4.87 o 
 -22   0   4        8.41        7.54      2.07 o 
 -21   0   4        0.73        2.77      1.73 o 
 -20   0   4        9.04        6.90      2.13 o 
 -19   0   4       20.89       26.43      4.73 o 
 -18   0   4       54.62       57.65     11.55 o 
 -17   0   4        0.07       -0.52      3.80 o 
 -16   0   4        9.18        3.06      3.74 o 
 -15   0   4      152.55      116.85     18.88 o 
 -14   0   4       65.76       87.72     14.86 o 
 -13   0   4     1782.07     1989.87     72.65 o 
 -12   0   4     2080.55     2577.09     73.92 o 
 -11   0   4     1522.82     1533.29     41.27 o 
 -10   0   4     2349.87     2495.48     70.87 o 
  -9   0   4     2514.06     2653.68     69.16 o 
  -8   0   4     2969.71     3036.75     58.47 o 
  -7   0   4      306.32      335.50     18.05 o 
  -6   0   4      130.29      127.63     10.61 o 
  -5   0   4      750.75      642.65     22.55 o 
  -4   0   4      227.89      241.46     13.42 o 
  -3   0   4    15489.08    14980.75    172.85 o 
  -2   0   4       25.34       24.97      3.07 o 
  -1   0   4       19.20       30.30      3.43 o 
   0   0   4      361.29      324.43     12.92 o 
   1   0   4      266.32      299.75     19.50 o 
   2   0   4     1783.16     1777.64     23.24 o 
   3   0   4     4693.84     4447.13     48.98 o 
   4   0   4     1971.25     1781.47     54.23 o 
   5   0   4     5823.48     5846.53     62.92 o 
   6   0   4        0.21        1.81      1.46 o 
   7   0   4     1085.52     1045.64     28.79 o 
   8   0   4      721.74      778.62     29.54 o 
   9   0   4      825.59      873.60     37.54 o 
  10   0   4     2262.89     2293.98     90.76 o 
  11   0   4      875.44      974.28     37.99 o 
  12   0   4       75.60      136.08     15.13 o 
  13   0   4      153.13      145.73     16.15 o 
  14   0   4      183.64      163.46     17.69 o 
  15   0   4      103.95      102.45     14.72 o 
  16   0   4      168.19      168.46     15.13 o 
  17   0   4        0.12        0.80      1.69 o 
  18   0   4       48.90       42.47      6.27 o 
  19   0   4       41.54       37.95      6.27 o 
  20   0   4       11.91       11.15      3.47 o 
  21   0   4       59.02       61.00      7.59 o 
  22   0   4        8.93        6.16      2.83 o 
  23   0   4        0.73        1.42      1.80 o 
  24   0   4        4.43        4.53      2.60 o 
  25   0   4        0.00       -0.78      1.60 o 
  26   0   4        3.96        7.28      2.19 o 
 -27   1   4        6.34       74.56     14.91 o 
 -26   1   4        1.14        3.18      4.15 o 
 -25   1   4        5.42        4.95      1.17 o 
 -24   1   4       73.43       70.91      4.32 o 
 -23   1   4      221.80      230.50      7.91 o 
 -22   1   4      161.10      167.11      6.94 o 
 -21   1   4        7.32        8.49      1.87 o 
 -20   1   4      343.06      360.87     10.35 o 
 -19   1   4      324.81      331.50      9.77 o 
 -18   1   4      153.98      163.08      6.16 o 
 -17   1   4      206.54      185.40     20.00 o 
 -16   1   4       85.45       94.66     11.24 o 
 -15   1   4        0.99       -0.90      3.04 o 
 -14   1   4      786.50      826.82     51.51 o 
 -13   1   4       18.09       24.83      6.40 o 
 -12   1   4       35.29       41.01      6.32 o 
 -11   1   4      632.31      779.67     23.92 o 
 -10   1   4       29.23       31.39      4.85 o 
  -9   1   4        1.34        0.98      1.70 o 
  -8   1   4     1497.35     1557.30     22.52 o 
  -7   1   4     1016.90     1079.81     17.49 o 
  -6   1   4       36.02       27.86      2.57 o 
  -5   1   4     2382.05     2280.40     28.29 o 
  -4   1   4     1641.83     1554.18     15.92 o 
  -3   1   4     3021.20     3079.36     30.71 o 
  -2   1   4      648.91      625.15     15.52 o 
  -1   1   4      344.91      400.22     10.11 o 
   0   1   4    11022.41    11094.62     96.54 o 
   1   1   4     1884.85     1865.38     18.99 o 
   2   1   4       10.45       15.68      1.92 o 
   3   1   4     2053.17     1931.03     20.82 o 
   4   1   4     1180.71     1117.28     16.05 o 
   5   1   4       22.87       22.85      2.78 o 
   6   1   4      242.45      250.84     10.33 o 
   7   1   4      672.26      717.20     19.64 o 
   8   1   4      970.47     1005.43     24.43 o 
   9   1   4      565.60      567.71     17.10 o 
  10   1   4      283.24      252.03     11.90 o 
  11   1   4       18.54       40.71      5.16 o 
  12   1   4       15.40       16.73      3.72 o 
  13   1   4      158.18      164.04     10.62 o 
  14   1   4       39.41       41.73      5.47 o 
  15   1   4       27.76       27.13      4.78 o 
  16   1   4        0.32        3.58      4.50 o 
  17   1   4      282.05      258.70     15.21 o 
  18   1   4      459.29      419.18     19.70 o 
  19   1   4       12.49        7.58      2.62 o 
  20   1   4      102.31       93.16      9.47 o 
  21   1   4        0.91        1.09      2.37 o 
  22   1   4        1.20        0.40      2.19 o 
  23   1   4       14.50       11.03      3.48 o 
  24   1   4        3.71        3.48      1.64 o 
  25   1   4       45.22       51.17      5.62 o 
  26   1   4        9.68        8.16      2.29 o 
 -26   2   4       15.44       21.87      2.47 o 
 -25   2   4       11.28        8.79      6.17 o 
 -24   2   4       69.40       40.38     32.83 o 
 -23   2   4       82.51       56.98     30.27 o 
 -22   2   4       34.84       20.10     14.52 o 
 -21   2   4      354.38      351.36     12.41 o 
 -20   2   4       60.26       47.33      4.71 o 
 -19   2   4      759.36      727.76     18.05 o 
 -18   2   4        2.28        0.99      1.40 o 
 -17   2   4     1421.96     1401.61     21.07 o 
 -16   2   4      242.86      240.49      7.69 o 
 -15   2   4      407.48      419.06     23.71 o 
 -14   2   4      116.65      109.56     11.90 o 
 -13   2   4      133.90      119.34     15.14 o 
 -12   2   4      379.40      378.04     34.32 o 
 -11   2   4      306.69      279.38     20.57 o 
 -10   2   4        9.39        9.14      4.71 o 
  -9   2   4     1244.68     1204.15     40.03 o 
  -8   2   4        4.65        7.36      3.13 o 
  -7   2   4     1741.16     1758.96     44.98 o 
  -6   2   4     2253.10     2378.60     50.34 o 
  -5   2   4      243.17      227.74     15.07 o 
  -4   2   4     3185.65     3352.02     50.44 o 
  -3   2   4      542.16      555.97     19.77 o 
  -2   2   4     7165.56     7493.07    123.40 o 
  -1   2   4     2556.90     2678.80     48.00 o 
   0   2   4     1018.56     1080.98     23.57 o 
   1   2   4     2071.96     2219.09     34.81 o 
   2   2   4     1719.37     1886.68     33.54 o 
   3   2   4     2170.69     2197.79     61.87 o 
   4   2   4        1.04        3.49      2.39 o 
   5   2   4      583.06      592.90     20.75 o 
   6   2   4        9.31        7.50      3.09 o 
   7   2   4      177.76      204.96     11.36 o 
   8   2   4       97.44      114.57      8.91 o 
   9   2   4      181.88      187.18     11.80 o 
  10   2   4       35.30       33.79      6.19 o 
  11   2   4      142.98      120.60     11.52 o 
  12   2   4      188.50      191.09     15.10 o 
  13   2   4        2.00        2.37      4.66 o 
  14   2   4       14.71       12.28      5.78 o 
  15   2   4      140.13      125.74      8.51 o 
  16   2   4        8.92       12.67      2.66 o 
  17   2   4       34.30       25.74      3.47 o 
  18   2   4       93.94       83.40      6.75 o 
  19   2   4      883.23      810.53     18.37 o 
  20   2   4        0.15        0.98      1.42 o 
  21   2   4        0.06       -0.68      1.36 o 
  22   2   4       34.74       37.36      2.99 o 
  23   2   4       25.00       21.93      2.60 o 
  24   2   4       14.82       24.74      3.85 o 
 -24   3   4        3.20        4.67      4.08 o 
 -23   3   4        8.97       10.77      1.97 o 
 -22   3   4        2.85        2.96      2.51 o 
 -21   3   4       19.76       15.77      4.07 o 
 -20   3   4        3.17        2.60      2.25 o 
 -19   3   4       29.35       13.57     16.27 o 
 -18   3   4        5.45        5.81      6.66 o 
 -17   3   4       67.82       84.98     12.66 o 
 -16   3   4        0.02      101.86    118.84 o 
 -15   3   4        0.33        5.48     15.62 o 
 -14   3   4        0.63        5.43      2.98 o 
 -13   3   4       81.69       79.39      7.59 o 
 -12   3   4       44.64       38.94     13.82 o 
 -11   3   4        0.11       -4.84      5.71 o 
 -10   3   4      377.05      323.07     34.80 o 
  -9   3   4       38.31       27.10     10.66 o 
  -8   3   4      226.23      235.23     28.55 o 
  -7   3   4       63.39       67.22     15.39 o 
  -6   3   4      413.60      370.28     34.69 o 
  -5   3   4       66.83       60.07     14.22 o 
  -4   3   4      812.59      802.55     50.20 o 
  -3   3   4       30.75       29.82      9.50 o 
  -2   3   4      189.34      196.51     24.84 o 
  -1   3   4       18.50       28.22      9.78 o 
   0   3   4      350.80      352.48     33.37 o 
   1   3   4       48.74       49.86     12.77 o 
   2   3   4       71.21       65.60     15.04 o 
   3   3   4        4.18       13.19      5.55 o 
   4   3   4       68.85       63.03     16.39 o 
   5   3   4        2.40        0.06      3.31 o 
   6   3   4       30.17       43.56      9.02 o 
   7   3   4       37.22       39.98      9.01 o 
   8   3   4       43.99       44.30      9.34 o 
   9   3   4       41.93       24.30     11.60 o 
  10   3   4       20.21       32.47     12.33 o 
  11   3   4       26.29       26.29      5.60 o 
  12   3   4       56.42       60.06      7.27 o 
  13   3   4       20.60       16.09      4.35 o 
  14   3   4       18.12       18.00      4.51 o 
  15   3   4        7.55        3.25      2.45 o 
  16   3   4       44.15       45.81      4.77 o 
  17   3   4       49.85       48.59      5.84 o 
  18   3   4        5.20        3.24      2.56 o 
  19   3   4        6.43        6.42      2.88 o 
  20   3   4        8.52       10.80      3.08 o 
  21   3   4       31.08       26.99      4.07 o 
  22   3   4       22.90       26.17      3.62 o 
 -20   4   4        0.46        0.23      1.64 o 
 -19   4   4        1.82        4.62      2.32 o 
 -18   4   4       12.74       12.05      2.93 o 
 -17   4   4       19.44       20.32      2.75 o 
 -16   4   4       47.26       48.09      3.47 o 
 -15   4   4       30.43       28.73      3.51 o 
 -14   4   4        0.27       -0.41      1.84 o 
 -13   4   4      185.67      185.11     10.13 o 
 -12   4   4       13.26       14.81      2.77 o 
 -11   4   4        4.01        3.69      2.07 o 
 -10   4   4       77.35       85.41      6.77 o 
  -9   4   4      693.96      677.24     18.34 o 
  -8   4   4      207.74      187.99      9.24 o 
  -7   4   4        1.33        0.80      2.38 o 
  -6   4   4        2.57        6.06      2.30 o 
  -5   4   4        2.93        5.52      3.53 o 
  -4   4   4       99.41      105.38     12.78 o 
  -3   4   4      236.37      217.60     13.20 o 
  -2   4   4        0.00       -1.09      2.35 o 
  -1   4   4       99.26      110.07      6.80 o 
   0   4   4        2.27       -0.37      4.69 o 
   1   4   4        6.22        6.06      2.81 o 
   2   4   4       42.57       49.94      4.58 o 
   3   4   4      117.85      109.56      6.67 o 
   4   4   4       17.24       16.77      2.76 o 
   5   4   4      104.50      100.84      9.18 o 
   6   4   4       10.52        7.50      2.21 o 
   7   4   4        0.01       -5.13      7.11 o 
   8   4   4       93.14       86.31      9.58 o 
   9   4   4      138.00      130.19     11.69 o 
  10   4   4      342.90      343.22     18.80 o 
  11   4   4        3.45        5.85      3.30 o 
  12   4   4       63.19       61.94      8.09 o 
  13   4   4        0.28       -0.99      2.66 o 
  14   4   4       43.57       42.07      4.30 o 
  15   4   4        0.07        0.16      1.54 o 
  16   4   4       23.39       23.67      3.13 o 
  17   4   4       49.19       46.56      3.92 o 
  18   4   4        9.41        9.58      1.84 o 
  19   4   4        3.94        5.68      1.46 o 
 -14   5   4        5.31        6.98      2.39 o 
 -13   5   4        8.80       11.38      3.08 o 
 -12   5   4        0.07        0.22      2.04 o 
 -11   5   4        0.01        1.48      2.28 o 
 -10   5   4       49.72       44.92      6.09 o 
  -9   5   4        4.30        3.68      2.28 o 
  -8   5   4        0.37        1.24      2.42 o 
  -7   5   4        4.47        3.17      2.56 o 
  -6   5   4        0.37       -0.93      2.63 o 
  -5   5   4       10.64       14.45      4.03 o 
  -4   5   4       24.22       29.86      5.44 o 
  -3   5   4       91.79       98.51      9.37 o 
  -2   5   4       12.20       11.25      3.45 o 
  -1   5   4       37.31       35.43      5.71 o 
   0   5   4       44.72       47.03      6.40 o 
   1   5   4       14.02       21.73      4.67 o 
   2   5   4       49.76       56.63      5.17 o 
   3   5   4      147.47      170.20      6.57 o 
   4   5   4        1.40        2.69      2.36 o 
   5   5   4       66.12       67.38      7.79 o 
   6   5   4       42.50       51.61      6.66 o 
   7   5   4        9.61       11.27      3.74 o 
   8   5   4       84.20       83.30      8.39 o 
   9   5   4       23.46       29.38      4.99 o 
  10   5   4        1.93        4.43      2.55 o 
  11   5   4        6.45       10.69      3.33 o 
  12   5   4       23.94       24.70      4.38 o 
  13   5   4       19.17       19.27      2.22 o 
 -27   1   5        4.76        4.88      2.04 o 
 -26   1   5        0.45        1.41      1.05 o 
 -25   1   5       15.63       17.06      2.18 o 
 -24   1   5       66.41       77.12      4.01 o 
 -23   1   5       36.13       33.30      3.88 o 
 -22   1   5       40.68       42.22      3.65 o 
 -21   1   5      465.34      454.42     11.62 o 
 -20   1   5       41.63       49.63      3.99 o 
 -19   1   5       27.03       31.90      3.19 o 
 -18   1   5       31.05       38.62      3.41 o 
 -17   1   5      183.06      184.25     20.13 o 
 -16   1   5       74.57       60.03     10.92 o 
 -15   1   5      232.53      256.34     30.04 o 
 -14   1   5      233.41      225.62     27.22 o 
 -13   1   5       74.16       73.01     15.17 o 
 -12   1   5       56.65       44.84      8.09 o 
 -11   1   5       76.14       87.66      8.02 o 
 -10   1   5        4.33        2.39      1.88 o 
  -9   1   5     1292.86     1377.51     39.21 o 
  -8   1   5      138.07      161.64      7.45 o 
  -7   1   5      380.75      414.65     13.32 o 
  -6   1   5      171.99      180.08      8.00 o 
  -5   1   5      394.77      407.04     11.57 o 
  -4   1   5     1823.33     1801.41     27.23 o 
  -3   1   5      400.51      433.92     11.11 o 
  -2   1   5       55.82       50.44      5.09 o 
  -1   1   5      104.03      118.91      5.37 o 
   0   1   5      122.25      135.81      5.12 o 
   1   1   5      788.86      750.96     12.78 o 
   2   1   5       29.31       22.45      2.77 o 
   3   1   5       73.25       79.42      5.59 o 
   4   1   5      339.18      303.08     10.88 o 
   5   1   5       65.80       80.39      6.43 o 
   6   1   5      399.55      401.66     14.71 o 
   7   1   5      616.65      604.90     18.85 o 
   8   1   5      333.98      367.13     15.50 o 
   9   1   5     1072.38     1140.48     28.39 o 
  10   1   5      110.11      127.54      9.94 o 
  11   1   5      142.11      122.63     10.10 o 
  12   1   5        0.12       -0.52      2.27 o 
  13   1   5      136.97      129.39     11.04 o 
  14   1   5       91.25       83.23      9.09 o 
  15   1   5       37.82       33.75      6.26 o 
  16   1   5       72.03       78.31      5.87 o 
  17   1   5      333.01      317.21     16.89 o 
  18   1   5       26.46       25.01      3.60 o 
  19   1   5        8.00        5.98      1.96 o 
  20   1   5        2.92        1.78      1.88 o 
  21   1   5       80.22       80.07      8.36 o 
  22   1   5       80.95       78.93      8.19 o 
  23   1   5       17.34       19.76      4.19 o 
  24   1   5        0.70        0.81      1.75 o 
  25   1   5        0.64        0.30      1.64 o 
 -26   2   5        0.21        1.39      4.10 o 
 -25   2   5        1.60        7.44      2.15 o 
 -24   2   5       17.26       25.02      8.32 o 
 -23   2   5       14.48       33.04     14.94 o 
 -22   2   5       19.80       25.27      3.87 o 
 -21   2   5        0.02      175.02    189.45 o 
 -20   2   5       39.19       45.16      6.73 o 
 -19   2   5       59.93      462.07    418.12 o 
 -18   2   5      101.43      119.79      7.44 o 
 -17   2   5      139.54      138.76      7.87 o 
 -16   2   5        0.00        0.38      1.34 o 
 -15   2   5       69.77       46.15      9.95 o 
 -14   2   5       59.77       72.51     16.84 o 
 -13   2   5        3.66        0.40      5.66 o 
 -12   2   5       93.53       99.11     12.82 o 
 -11   2   5        5.65       12.99     12.77 o 
 -10   2   5      152.99      122.08     13.39 o 
  -9   2   5      122.51      126.10     13.21 o 
  -8   2   5       14.68       13.34      4.72 o 
  -7   2   5        5.83        0.19      2.35 o 
  -6   2   5      381.13      326.93     19.15 o 
  -5   2   5      505.66      541.69     23.97 o 
  -4   2   5       54.53       61.96      8.08 o 
  -3   2   5      599.71      516.63     22.70 o 
  -2   2   5        9.84        8.61      3.47 o 
  -1   2   5      896.80      895.83     29.40 o 
   0   2   5       22.87       31.72      5.71 o 
   1   2   5       13.08       27.49      5.50 o 
   2   2   5      236.92      250.54     16.03 o 
   3   2   5      267.38      242.30     21.02 o 
   4   2   5      181.81      229.04     16.36 o 
   5   2   5        0.13        0.05      2.14 o 
   6   2   5      155.02      149.59     11.34 o 
   7   2   5        2.17        3.42      2.04 o 
   8   2   5       42.15       34.98      6.21 o 
   9   2   5      134.11      152.21     12.69 o 
  10   2   5        2.47        1.39      2.54 o 
  11   2   5      157.53      172.95     14.50 o 
  12   2   5       95.52       93.41     10.83 o 
  13   2   5       10.63       20.75      4.95 o 
  14   2   5       14.15       19.60      2.84 o 
  15   2   5       62.16       57.37      5.13 o 
  16   2   5       73.89       63.56      5.54 o 
  17   2   5        7.35       12.89      2.68 o 
  18   2   5        1.16        2.61      1.88 o 
  19   2   5       35.97       35.56      3.99 o 
  20   2   5      197.09      201.03      8.71 o 
  21   2   5       74.78       79.89      5.27 o 
  22   2   5       12.72       17.11      2.03 o 
  23   2   5        0.51        0.44      1.18 o 
  24   2   5       20.18       16.54      3.02 o 
 -23   3   5       77.33       84.86      4.86 o 
 -22   3   5        8.38        6.63      1.41 o 
 -21   3   5        5.43        5.06      1.45 o 
 -20   3   5        3.25        2.71      2.73 o 
 -19   3   5        8.24        7.47      3.38 o 
 -18   3   5        9.02        4.06      2.19 o 
 -17   3   5       17.11       17.92      4.30 o 
 -16   3   5       13.66        4.82      9.03 o 
 -15   3   5       68.94       74.99      7.42 o 
 -14   3   5      330.80      325.72     14.93 o 
 -13   3   5     1302.37     1326.71     41.46 o 
 -12   3   5      295.33      288.57     10.86 o 
 -11   3   5       12.22       14.12      9.30 o 
 -10   3   5       22.66       21.70      8.79 o 
  -9   3   5      418.78      397.04     37.96 o 
  -8   3   5      102.62      112.37     20.15 o 
  -7   3   5       74.82       79.61     16.68 o 
  -6   3   5        1.02       -0.17      4.56 o 
  -5   3   5      100.41       96.91     18.01 o 
  -4   3   5       38.88       50.23     13.40 o 
  -3   3   5        8.47        8.56      5.92 o 
  -2   3   5       94.75       96.61     18.03 o 
  -1   3   5      459.94      457.18     38.67 o 
   0   3   5       78.96       67.10     14.74 o 
   1   3   5       44.56       36.73     11.98 o 
   2   3   5      188.06      200.38     26.42 o 
   3   3   5      170.35      139.68     22.49 o 
   4   3   5      133.25      104.69     19.43 o 
   5   3   5      112.65      103.60     20.12 o 
   6   3   5      255.19      233.92     30.95 o 
   7   3   5       16.29       24.12     10.60 o 
   8   3   5      150.42      143.65     24.92 o 
   9   3   5      115.70      104.95     22.10 o 
  10   3   5      162.31      160.11      7.94 o 
  11   3   5       17.95       14.01      4.06 o 
  12   3   5      300.50      287.38     15.95 o 
  13   3   5      159.01      149.00     11.74 o 
  14   3   5        2.19        1.02      2.69 o 
  15   3   5      110.86      107.17      9.93 o 
  17   3   5       15.15       11.55      2.39 o 
  18   3   5        0.05        0.12      1.51 o 
  19   3   5        0.24        3.87      2.31 o 
  20   3   5       11.31        7.24      2.41 o 
  21   3   5        0.11        1.47      1.58 o 
 -20   4   5        9.69       11.77      1.82 o 
 -19   4   5        9.31       10.49      1.90 o 
 -18   4   5       24.21       23.78      2.27 o 
 -17   4   5       99.25       94.98      6.08 o 
 -16   4   5       27.97       29.84      3.59 o 
 -15   4   5        2.61        4.32      1.77 o 
 -14   4   5      257.34      258.36      8.66 o 
 -13   4   5        8.83        6.37      1.92 o 
 -12   4   5        0.17       -0.82      1.34 o 
 -11   4   5      261.05      285.80      9.51 o 
 -10   4   5      310.61      304.83      9.91 o 
  -9   4   5       59.09       63.13      4.67 o 
  -8   4   5        0.76        5.38      2.10 o 
  -7   4   5       63.93       73.94      4.79 o 
  -6   4   5        2.30        3.25      3.71 o 
  -5   4   5        3.18        7.01      2.62 o 
  -4   4   5        2.45        4.65      1.79 o 
  -3   4   5      189.78      198.94      9.40 o 
  -2   4   5      222.16      226.20     13.16 o 
  -1   4   5       29.71       24.81      4.73 o 
   0   4   5       14.26        8.34      7.15 o 
   1   4   5       18.40       22.00      4.37 o 
   2   4   5      196.41      223.28     11.00 o 
   3   4   5       23.42       21.99      3.27 o 
   4   4   5        2.89        3.89      1.81 o 
   5   4   5        0.91        1.25      1.33 o 
   6   4   5       87.48       82.37      4.86 o 
   7   4   5      264.39      282.44     11.32 o 
   8   4   5       80.84       82.14      6.21 o 
   9   4   5       50.96       50.19      7.44 o 
  10   4   5      144.50      151.69     12.55 o 
  11   4   5      152.90      153.76     12.48 o 
  12   4   5        7.16        8.53      3.78 o 
  13   4   5        0.80        3.94      2.81 o 
  14   4   5        8.73        9.64      2.45 o 
  15   4   5       41.17       46.15      4.35 o 
  16   4   5        1.59        1.43      1.90 o 
  17   4   5        0.24       -0.39      1.22 o 
  18   4   5        0.57        1.16      1.08 o 
 -14   5   5       28.49       36.25      4.25 o 
 -13   5   5        3.60        3.24      2.07 o 
 -12   5   5        3.15        5.82      2.56 o 
 -11   5   5        9.62        8.71      2.88 o 
 -10   5   5        0.92        1.38      1.93 o 
  -9   5   5       50.51       51.50      6.28 o 
  -8   5   5        0.18       -1.68      2.65 o 
  -7   5   5        1.03        2.82      2.50 o 
  -6   5   5       17.13       15.12      4.33 o 
  -5   5   5        3.71        6.47      3.38 o 
  -4   5   5       27.37       29.29      5.27 o 
  -3   5   5       79.56       93.42      9.05 o 
  -2   5   5      110.34      111.87      9.84 o 
  -1   5   5        0.15        3.83      3.16 o 
   0   5   5        0.64        1.42      2.69 o 
   1   5   5       23.45       25.46      4.78 o 
   2   5   5        0.68        2.06      1.71 o 
   3   5   5        0.47        2.96      1.33 o 
   4   5   5       10.37        9.84      1.74 o 
   5   5   5       27.65       30.59      5.26 o 
   6   5   5       30.14       24.31      4.85 o 
   7   5   5       34.78       50.37      6.44 o 
   8   5   5        4.78        7.28      3.23 o 
   9   5   5        1.40        0.43      2.08 o 
  10   5   5       38.58       40.78      5.60 o 
  11   5   5        0.09        0.02      1.32 o 
  12   5   5       16.16       13.82      2.02 o 
 -27   0   6        5.84        4.98      1.46 o 
 -26   0   6      126.85       66.44     63.74 o 
 -25   0   6      548.94      300.55    286.32 o 
 -24   0   6      211.00      103.22    112.31 o 
 -23   0   6        0.00       -0.27      1.62 o 
 -22   0   6        0.63        0.65      2.53 o 
 -21   0   6      416.48      422.11     19.74 o 
 -20   0   6       53.59       55.88      5.07 o 
 -19   0   6      514.27      479.62     19.35 o 
 -18   0   6        1.00        3.70      2.38 o 
 -17   0   6        1.96       -6.09      6.09 o 
 -16   0   6       20.17       29.21     10.20 o 
 -15   0   6      127.36      136.56     20.80 o 
 -14   0   6      114.23      109.18     18.63 o 
 -13   0   6     2869.08     3070.17     66.71 o 
 -12   0   6        1.51       16.82      7.24 o 
 -11   0   6     2234.68     2349.76     76.85 o 
 -10   0   6       98.19      101.11     15.31 o 
  -9   0   6     1947.97     2091.38     67.18 o 
  -8   0   6       11.76       23.06      7.25 o 
  -7   0   6       32.09       29.10      7.56 o 
  -6   0   6      380.38      357.38     24.77 o 
  -5   0   6       65.68       53.11      9.97 o 
  -4   0   6      798.35      810.44     29.95 o 
  -3   0   6     1140.48     1159.93     35.95 o 
  -2   0   6     1199.01     1285.17     53.09 o 
  -1   0   6       86.16      107.43      7.96 o 
   0   0   6     1181.61     1275.42     44.82 o 
   1   0   6     3405.86     3549.64     49.22 o 
   2   0   6     2008.80     2125.61     61.24 o 
   3   0   6      722.87      737.37     23.46 o 
   4   0   6      498.20      474.55     21.56 o 
   5   0   6     3515.21     3692.73     63.63 o 
   6   0   6      573.46      618.19     27.00 o 
   7   0   6     1527.90     1648.81     82.76 o 
   8   0   6      498.93      535.95     36.06 o 
   9   0   6     3991.43     4272.85     81.21 o 
  10   0   6      935.21     1013.38     40.50 o 
  11   0   6       37.34       33.38      8.18 o 
  12   0   6      196.06      186.01     18.47 o 
  13   0   6      255.91      239.15     17.54 o 
  14   0   6      350.26      346.57     21.58 o 
  15   0   6       60.34       61.35      9.47 o 
  16   0   6       28.47       24.66      5.05 o 
  17   0   6      389.86      375.49     18.49 o 
  18   0   6       23.86       17.48      4.54 o 
  19   0   6        0.44        0.65      2.08 o 
  20   0   6       19.85       21.48      4.80 o 
  21   0   6       13.53       11.51      3.66 o 
  22   0   6       18.67       20.23      4.34 o 
  23   0   6       11.35       13.98      3.45 o 
  24   0   6       13.56       12.05      2.85 o 
  25   0   6        7.37       11.68      2.57 o 
 -27   1   6        3.08        4.44      1.34 o 
 -26   1   6        0.88        2.21      1.33 o 
 -25   1   6        0.99        0.84      1.17 o 
 -24   1   6        0.38        1.19      1.68 o 
 -23   1   6        0.37        0.48      2.33 o 
 -22   1   6      108.52      122.00      7.29 o 
 -21   1   6      547.01      538.92     13.05 o 
 -20   1   6        0.02        0.64      1.61 o 
 -19   1   6        2.09        0.44      1.24 o 
 -18   1   6       15.92       19.00      2.63 o 
 -17   1   6      255.99      250.85      8.04 o 
 -16   1   6      229.76      223.41     28.82 o 
 -15   1   6      113.45      102.80     19.32 o 
 -14   1   6       44.26       42.03     12.40 o 
 -13   1   6        5.13        3.35      5.33 o 
 -12   1   6      100.24      118.63     19.77 o 
 -11   1   6       75.06       70.77     14.56 o 
 -10   1   6       26.36       43.62     11.46 o 
  -9   1   6      188.21      239.93     24.83 o 
  -8   1   6     1294.71     1414.66     36.56 o 
  -7   1   6      632.46      609.60     23.21 o 
  -6   1   6      279.07      299.29     14.08 o 
  -5   1   6      309.65      319.43     11.53 o 
  -4   1   6      267.90      309.38     11.23 o 
  -3   1   6      976.98     1022.19     20.14 o 
  -2   1   6      954.73      943.39     26.29 o 
  -1   1   6      362.25      399.77     11.74 o 
   0   1   6     3624.66     3736.49     33.74 o 
   1   1   6       90.91       96.13      6.98 o 
   2   1   6      414.51      398.63     12.15 o 
   3   1   6      609.42      615.83     16.98 o 
   4   1   6     1461.46     1561.90     28.37 o 
   5   1   6      286.16      344.09     13.91 o 
   6   1   6       11.60       14.06      3.49 o 
   7   1   6      617.12      628.34     20.25 o 
   8   1   6      129.78      145.44     10.23 o 
   9   1   6       26.48       31.06      5.06 o 
  10   1   6       74.48       82.49      8.30 o 
  11   1   6        0.24        2.08      2.62 o 
  12   1   6       10.56        7.83      3.32 o 
  13   1   6        2.55        5.44      2.94 o 
  14   1   6       43.75       43.40      6.81 o 
  15   1   6      150.81      140.94      5.74 o 
  16   1   6      240.06      234.70      8.24 o 
  17   1   6      324.20      316.14     15.66 o 
  18   1   6        1.00        1.16      1.56 o 
  19   1   6       46.26       44.06      5.19 o 
  20   1   6      144.58      146.65     13.92 o 
  21   1   6      124.02      118.08      6.74 o 
  22   1   6        0.04       -0.05      2.03 o 
  23   1   6        8.22        9.22      3.08 o 
  24   1   6        7.21        8.67      2.69 o 
 -25   2   6        0.03        1.46      1.34 o 
 -24   2   6       13.17       13.36      2.61 o 
 -23   2   6       84.14       64.51     32.52 o 
 -22   2   6      198.81      136.34     94.45 o 
 -21   2   6       21.92       12.07     12.60 o 
 -20   2   6      120.92       88.68     38.76 o 
 -19   2   6      292.89      192.94    111.89 o 
 -18   2   6        6.76       74.12     64.27 o 
 -17   2   6       23.09       87.42     68.72 o 
 -16   2   6      338.97      175.88    176.96 o 
 -15   2   6        1.02        0.00      2.01 o 
 -13   2   6       76.60       63.38     10.61 o 
 -12   2   6        6.94        1.97      6.84 o 
 -11   2   6      144.87      152.68     15.56 o 
 -10   2   6      344.37      320.48     21.80 o 
  -9   2   6      201.00      192.85     16.49 o 
  -8   2   6     1221.91     1171.75     49.02 o 
  -7   2   6      604.57      552.91     26.41 o 
  -6   2   6     1249.52     1168.58     37.27 o 
  -5   2   6      141.69      167.90     15.70 o 
  -4   2   6      456.29      475.63     23.06 o 
  -3   2   6       12.10       16.10      9.44 o 
  -2   2   6     9803.89     9963.57    156.07 o 
  -1   2   6     4525.21     4326.25     85.15 o 
   0   2   6      468.82      492.24     23.18 o 
   1   2   6      169.34      168.58     13.85 o 
   2   2   6       43.43       63.75      8.72 o 
   3   2   6        0.12        2.85      3.85 o 
   4   2   6       67.33       52.28      6.31 o 
   5   2   6        8.54       22.55      7.76 o 
   6   2   6      277.96      266.72     19.89 o 
   7   2   6      330.19      363.69     24.05 o 
   8   2   6        0.10        2.37      3.40 o 
   9   2   6      752.88      735.82     36.23 o 
  10   2   6       78.86       60.85     11.11 o 
  11   2   6       49.63       42.26      9.31 o 
  12   2   6      103.82       94.00     11.03 o 
  13   2   6       35.32       29.09      4.04 o 
  14   2   6        3.46        3.96      2.03 o 
  15   2   6      206.32      208.23      9.72 o 
  16   2   6      511.62      471.16     14.69 o 
  17   2   6      722.76      714.60     24.96 o 
  18   2   6        9.70        9.51      2.29 o 
  19   2   6       45.12       42.89      4.15 o 
  20   2   6       19.21       14.88      3.70 o 
  21   2   6      303.06      313.63     22.83 o 
  22   2   6       19.15       22.42      2.76 o 
  23   2   6        0.42        0.87      1.14 o 
 -23   3   6        2.32        3.49      1.08 o 
 -22   3   6       12.94        8.27      3.06 o 
 -21   3   6        6.86        4.43      1.27 o 
 -20   3   6        4.63        3.42      1.84 o 
 -19   3   6       99.00      105.55      6.67 o 
 -18   3   6        0.15        0.45      1.93 o 
 -17   3   6      125.74      127.19      7.60 o 
 -16   3   6       19.73       17.72      4.59 o 
 -15   3   6       17.28       19.24      5.43 o 
 -14   3   6      187.11      197.91      8.82 o 
 -13   3   6      210.61      195.46     13.27 o 
 -12   3   6       40.82       29.30      3.86 o 
 -11   3   6      148.71      146.24      7.76 o 
 -10   3   6      308.24      309.08     14.59 o 
  -9   3   6        0.22       -4.07      5.51 o 
  -8   3   6       39.00        6.50      4.38 o 
  -7   3   6        7.48        7.05      6.76 o 
  -6   3   6       41.55       56.85     14.23 o 
  -5   3   6      148.21      170.05     24.05 o 
  -4   3   6      384.94      382.38     35.71 o 
  -3   3   6       15.86       30.53     10.29 o 
  -2   3   6      338.95      347.79     33.76 o 
  -1   3   6      221.48      234.38     28.14 o 
   0   3   6      859.80      855.32     54.22 o 
   1   3   6        0.44        1.39      4.56 o 
   2   3   6       58.54       53.28     14.08 o 
   3   3   6        3.73        2.65      5.80 o 
   4   3   6      239.69      255.12     31.59 o 
   5   3   6      146.83      149.06     24.47 o 
   6   3   6      136.21      144.29     24.89 o 
   7   3   6      265.81      239.97     32.09 o 
   8   3   6      114.43      106.78      6.33 o 
   9   3   6       31.76       26.19      3.37 o 
  10   3   6      152.78      163.64      8.00 o 
  11   3   6      136.53      138.69      7.64 o 
  12   3   6       62.12       74.90      8.47 o 
  13   3   6        2.60        2.86      2.54 o 
  14   3   6        8.70        9.07      3.25 o 
  15   3   6       44.63       43.58      6.47 o 
  17   3   6       66.49       73.44      5.53 o 
  18   3   6        9.90       11.02      2.22 o 
  19   3   6        7.15        8.14      2.70 o 
  20   3   6       26.28       30.57      4.13 o 
  21   3   6        6.72        8.25      2.26 o 
 -19   4   6        0.28        3.64      1.58 o 
 -18   4   6       93.72      104.12      5.57 o 
 -17   4   6       24.82       23.03      3.02 o 
 -16   4   6        2.30        4.45      2.09 o 
 -15   4   6        8.52        9.76      2.50 o 
 -14   4   6       68.11       57.67      4.10 o 
 -13   4   6        3.47        2.36      1.45 o 
 -12   4   6       21.11       18.30      2.58 o 
 -11   4   6       10.46       11.40      3.15 o 
 -10   4   6        9.97       12.42      2.36 o 
  -9   4   6        2.73        2.16      1.91 o 
  -8   4   6        0.74        4.72      1.94 o 
  -7   4   6       58.55       58.53      5.57 o 
  -6   4   6       10.48        6.94      2.06 o 
  -5   4   6       25.11       26.73      3.75 o 
  -4   4   6       87.20       88.11      8.35 o 
  -3   4   6        0.22        0.50      2.86 o 
  -2   4   6        5.64        6.72      2.60 o 
  -1   4   6        4.47       13.68      3.91 o 
   0   4   6       24.42       19.87      4.29 o 
   1   4   6      101.09       98.87      8.92 o 
   2   4   6       19.13       16.85      3.56 o 
   3   4   6       42.71       42.64      4.34 o 
   4   4   6      133.52      123.52      6.01 o 
   5   4   6        3.78        2.98      1.38 o 
   6   4   6       52.36       49.43      3.95 o 
   7   4   6        8.30        6.25      2.89 o 
   8   4   6        0.44       -0.43      1.76 o 
   9   4   6       54.23       56.48      5.14 o 
  10   4   6      155.83      155.99      8.19 o 
  11   4   6       21.01       12.46      3.68 o 
  12   4   6       65.14       70.37      8.41 o 
  13   4   6        7.26        6.08      2.58 o 
  14   4   6       10.47       10.63      2.34 o 
  15   4   6       10.70        9.33      2.01 o 
  16   4   6       32.78       34.63      3.37 o 
  17   4   6        1.14        2.84      1.35 o 
 -13   5   6        0.03        0.17      1.50 o 
 -12   5   6        0.24        0.63      1.60 o 
 -11   5   6       24.94       24.31      4.19 o 
 -10   5   6        0.56        0.51      1.71 o 
  -9   5   6       27.65       30.62      4.85 o 
  -8   5   6        2.10        3.74      2.24 o 
  -7   5   6        0.13        2.70      2.59 o 
  -6   5   6       12.34        9.94      3.11 o 
  -5   5   6        6.16        7.89      2.99 o 
  -4   5   6       13.46       11.93      3.62 o 
  -3   5   6        0.29        1.58      2.83 o 
  -2   5   6       16.54       18.13      4.29 o 
  -1   5   6       30.09       35.50      5.72 o 
   0   5   6       20.15       28.05      5.19 o 
   1   5   6       23.87       22.91      3.34 o 
   2   5   6       37.36       44.22      4.22 o 
   3   5   6        7.24        6.77      1.71 o 
   4   5   6        0.13       -0.48      1.30 o 
   5   5   6        0.99        0.23      1.38 o 
   6   5   6        0.02        1.18      1.43 o 
   7   5   6        9.53        7.51      2.92 o 
   8   5   6       29.63       33.98      5.12 o 
   9   5   6       46.04       61.58      6.61 o 
  10   5   6       38.63       42.76      3.46 o 
  11   5   6       11.95       11.31      2.34 o 
 -26   1   7       13.39        7.81      9.72 o 
 -25   1   7       59.22       29.27     28.54 o 
 -24   1   7       83.56       75.56      5.43 o 
 -23   1   7       43.51       35.97      3.98 o 
 -22   1   7       14.61       25.01      4.18 o 
 -21   1   7      101.33      104.97      6.87 o 
 -20   1   7       10.08        5.87      3.42 o 
 -19   1   7      128.21      110.99      7.16 o 
 -18   1   7        8.51       11.31      2.20 o 
 -17   1   7      195.20      186.51      8.97 o 
 -16   1   7       13.84        3.26      4.25 o 
 -15   1   7       20.22       17.21      5.77 o 
 -14   1   7       63.83       81.62     17.42 o 
 -13   1   7     1024.87     1046.71     60.89 o 
 -12   1   7       62.24       70.39     15.91 o 
 -11   1   7      602.04      650.22     44.84 o 
 -10   1   7        1.37        0.58      5.45 o 
  -9   1   7     1688.23     1702.76     68.01 o 
  -8   1   7      208.75      193.36     22.28 o 
  -7   1   7       21.28       21.72      4.79 o 
  -6   1   7      387.05      446.63     20.68 o 
  -5   1   7      604.85      573.72     23.33 o 
  -4   1   7      215.80      226.56     22.82 o 
  -3   1   7      108.23      103.03     10.02 o 
  -2   1   7     1345.14     1393.96     36.66 o 
  -1   1   7      637.76      747.45     22.75 o 
   0   1   7     1061.23     1107.88     22.99 o 
   1   1   7      324.20      361.38     14.07 o 
   2   1   7       55.19       54.81      6.63 o 
   3   1   7      213.93      217.27     13.37 o 
   4   1   7      614.46      696.73     20.20 o 
   5   1   7     1696.75     1785.69     33.74 o 
   6   1   7      157.24      167.97     10.71 o 
   7   1   7       15.01       26.02      4.74 o 
   8   1   7        0.41       -0.66      2.35 o 
   9   1   7      169.51      202.01     13.02 o 
  10   1   7      658.31      686.64     26.91 o 
  11   1   7       12.15       10.70      3.41 o 
  12   1   7       46.14       44.39      6.71 o 
  13   1   7      132.27      122.94     11.20 o 
  14   1   7       34.86       33.93      2.82 o 
  15   1   7       59.59       53.20      4.06 o 
  16   1   7        1.22        1.13      1.39 o 
  17   1   7      433.79      439.56     13.92 o 
  18   1   7        0.25        0.44      1.63 o 
  19   1   7       71.36       68.98      5.47 o 
  20   1   7       70.65       83.71      5.77 o 
  21   1   7      111.18      115.21      6.41 o 
  22   1   7        4.86        1.57      2.09 o 
  23   1   7       11.51        9.89      2.81 o 
  24   1   7        4.62        2.80      1.24 o 
 -25   2   7        3.73        1.78      1.49 o 
 -24   2   7       24.61       18.43     14.68 o 
 -23   2   7       43.15       42.10      9.10 o 
 -22   2   7        0.00       67.92     73.83 o 
 -21   2   7       88.32       69.46     42.12 o 
 -20   2   7        0.06       57.16     55.54 o 
 -19   2   7       28.61      164.56    131.72 o 
 -18   2   7       48.40       34.15     17.92 o 
 -17   2   7        7.42       19.46      8.79 o 
 -16   2   7        7.91      186.85    171.25 o 
 -15   2   7       11.07       11.20      7.87 o 
 -14   2   7       46.79       41.70      5.56 o 
 -13   2   7       37.18       38.00     12.54 o 
 -12   2   7       12.56        8.29      6.33 o 
 -11   2   7       54.41       36.80     12.81 o 
 -10   2   7      354.29      358.47     35.06 o 
  -9   2   7       56.49       59.51     14.36 o 
  -8   2   7       27.73       31.63      6.85 o 
  -7   2   7      114.08      104.68     11.71 o 
  -6   2   7      356.79      354.62     21.22 o 
  -5   2   7        0.42        2.44      3.18 o 
  -4   2   7      122.32      115.00     11.79 o 
  -3   2   7      370.54      298.21     20.84 o 
  -2   2   7      489.45      414.70     22.19 o 
  -1   2   7       49.44       25.80      5.99 o 
   0   2   7       28.41       20.71      5.45 o 
   1   2   7       84.57       70.16      9.70 o 
   2   2   7       22.36       19.28      7.18 o 
   3   2   7        1.32        0.95      2.48 o 
   4   2   7       15.69       11.96      3.58 o 
   5   2   7      178.23      202.20     17.65 o 
   6   2   7        0.03       -2.33      3.78 o 
   7   2   7       53.25       42.04      8.64 o 
   8   2   7      421.25      392.24     26.66 o 
   9   2   7       11.69       14.50      5.81 o 
  10   2   7      172.57      160.12     17.70 o 
  11   2   7        7.73        1.17      4.42 o 
  12   2   7        0.94       -0.11      1.38 o 
  13   2   7        1.37        1.00      1.41 o 
  14   2   7       10.63       11.02      2.74 o 
  15   2   7       39.99       41.76      4.50 o 
  16   2   7       47.04       46.84      4.77 o 
  17   2   7        0.00        3.95      2.82 o 
  18   2   7       46.13       47.03      5.28 o 
  19   2   7        3.30        4.85      1.63 o 
  20   2   7       19.38       25.36      4.43 o 
  21   2   7        2.13        2.51      1.87 o 
  22   2   7        4.27        2.74      1.29 o 
 -23   3   7      122.02      138.20      4.51 o 
 -22   3   7       34.86       36.17      2.70 o 
 -21   3   7       12.81       12.77      2.30 o 
 -20   3   7       14.00       10.90      2.35 o 
 -19   3   7        2.61        3.59      3.84 o 
 -18   3   7        1.31        1.24      1.74 o 
 -17   3   7        4.90        7.92      3.67 o 
 -16   3   7       54.70       55.28     13.31 o 
 -15   3   7        5.61        3.06      3.86 o 
 -14   3   7        9.45        4.71      2.58 o 
 -13   3   7      111.45      107.72     10.09 o 
 -12   3   7      323.79      310.62     16.93 o 
 -11   3   7     1009.89      953.89     26.36 o 
 -10   3   7       76.77       72.07      5.39 o 
  -9   3   7      367.29      371.48     12.03 o 
  -8   3   7      371.88      340.91     34.64 o 
  -7   3   7       12.65       12.18      6.65 o 
  -6   3   7      102.67      119.47     20.27 o 
  -5   3   7     1164.28     1158.07     62.31 o 
  -4   3   7      325.19      335.25     33.58 o 
  -3   3   7       18.99       16.56      8.08 o 
  -2   3   7      333.52      299.92     31.93 o 
  -1   3   7      111.70      102.83     19.11 o 
   0   3   7      258.86      263.19     30.27 o 
   1   3   7        0.72        1.39      3.11 o 
   2   3   7       36.41       40.76     12.04 o 
   3   3   7        0.37        0.46      3.42 o 
   4   3   7        0.56        0.48      6.93 o 
   5   3   7      243.87      226.58     30.73 o 
   6   3   7      160.07      158.46      7.86 o 
   7   3   7      406.03      409.06     10.44 o 
   8   3   7        3.49        4.09      1.91 o 
   9   3   7      479.80      487.21     13.99 o 
  10   3   7      505.99      498.45     14.18 o 
  11   3   7       30.21       29.20      5.65 o 
  12   3   7       42.08       36.11      5.88 o 
  13   3   7       53.47       50.50      7.26 o 
  14   3   7        7.02        6.78      3.65 o 
  15   3   7       19.94       23.59      5.21 o 
  17   3   7      167.03      164.46      7.81 o 
  18   3   7        1.28        2.11      1.33 o 
  19   3   7        0.01       -1.29      1.87 o 
  20   3   7        0.93       -0.15      1.28 o 
 -19   4   7        0.47        6.15      1.78 o 
 -18   4   7        0.13        4.93      1.84 o 
 -17   4   7       29.97       29.06      3.41 o 
 -16   4   7        1.09        2.25      2.01 o 
 -15   4   7       33.89       35.85      4.01 o 
 -14   4   7        3.14       -0.08      1.42 o 
 -13   4   7      113.37      103.16      5.52 o 
 -12   4   7       46.76       50.10      3.95 o 
 -11   4   7        1.19       -0.60      1.67 o 
 -10   4   7       57.11       52.61      4.20 o 
  -9   4   7      131.29      140.06      6.71 o 
  -8   4   7        3.84        3.99      2.08 o 
  -7   4   7       34.59       30.92      7.18 o 
  -6   4   7       17.65       11.77      3.01 o 
  -5   4   7       39.71       40.23      8.56 o 
  -4   4   7       66.10       63.78      8.08 o 
  -3   4   7       45.07       43.85      6.78 o 
  -2   4   7       28.96       32.06      5.24 o 
  -1   4   7        7.01       12.30      4.79 o 
   0   4   7       54.61       51.10      7.32 o 
   1   4   7        0.54        2.56      3.03 o 
   2   4   7       31.26       35.31      4.23 o 
   3   4   7      153.26      154.10      6.98 o 
   4   4   7       23.04       24.83      3.06 o 
   5   4   7        8.72        8.75      2.70 o 
   6   4   7      150.21      158.76     14.24 o 
   7   4   7       13.61       19.00      4.71 o 
   8   4   7      230.69      224.33     10.13 o 
   9   4   7       27.99       31.16      3.09 o 
  10   4   7        1.96        1.52      1.61 o 
  11   4   7       37.71       37.15      4.05 o 
  12   4   7       58.86       55.66      5.53 o 
  13   4   7        3.85        2.89      2.78 o 
  14   4   7        0.81       -0.52      1.65 o 
  15   4   7       35.01       36.02      3.44 o 
  16   4   7        4.49        9.65      3.80 o 
 -12   5   7        0.08        1.83      1.65 o 
 -11   5   7       10.05       12.94      3.13 o 
 -10   5   7        7.76       10.77      3.09 o 
  -9   5   7        3.08        1.82      2.08 o 
  -8   5   7        0.22        0.23      2.08 o 
  -7   5   7       13.36       12.82      3.60 o 
  -6   5   7       11.87       10.78      3.38 o 
  -5   5   7        7.02        3.38      2.49 o 
  -4   5   7        1.90        1.63      2.59 o 
  -3   5   7       33.38       29.90      5.35 o 
  -2   5   7        0.55       -0.20      2.07 o 
  -1   5   7        6.52        2.41      1.54 o 
   0   5   7       15.07       12.96      2.55 o 
   1   5   7        0.43        0.27      1.76 o 
   2   5   7        0.31        0.57      1.44 o 
   3   5   7        0.45        0.97      1.32 o 
   4   5   7        6.63        6.34      1.83 o 
   5   5   7        6.74        8.90      2.00 o 
   6   5   7       65.22       69.93      4.63 o 
   7   5   7       22.91       28.55      4.59 o 
   8   5   7       16.50       17.07      2.28 o 
   9   5   7       43.92       46.95      4.95 o 
  10   5   7       48.95       48.88      3.36 o 
 -26   0   8       73.48       38.24     41.84 o 
 -25   0   8       74.91       31.79     31.03 o 
 -24   0   8        1.42        2.27      1.60 o 
 -23   0   8      350.87      165.68    163.38 o 
 -22   0   8        0.87        0.22      1.78 o 
 -21   0   8       13.12        6.09     10.01 o 
 -20   0   8       16.88        3.83      7.28 o 
 -19   0   8      148.09       55.74     65.47 o 
 -18   0   8        8.92        8.17      3.24 o 
 -17   0   8       47.54       35.96      5.76 o 
 -15   0   8       51.04       52.39      9.72 o 
 -14   0   8       24.64       22.13      6.51 o 
 -13   0   8     1215.62     1313.63     49.65 o 
 -12   0   8      181.62      204.28     25.03 o 
 -11   0   8      182.18      165.82     22.09 o 
 -10   0   8        3.35        1.84      3.62 o 
  -9   0   8      435.68      459.62     34.43 o 
  -8   0   8       33.08       24.94      8.53 o 
  -7   0   8      123.99      113.68     16.27 o 
  -6   0   8      116.32       82.24     13.80 o 
  -5   0   8      539.69      610.61     37.06 o 
  -4   0   8      288.43      311.68     26.42 o 
  -3   0   8      158.49      141.34     18.06 o 
  -2   0   8      845.93      926.68     31.35 o 
  -1   0   8       28.85       42.17      5.61 o 
   0   0   8     4041.17     4400.74     70.55 o 
   1   0   8      339.03      436.97     24.89 o 
   2   0   8     2106.43     2277.54     52.96 o 
   3   0   8     2114.08     2367.75     55.53 o 
   4   0   8     2441.01     2809.34     72.05 o 
   5   0   8      342.62      389.94     23.90 o 
   6   0   8       25.78       24.78      6.54 o 
   7   0   8       91.65      137.28     29.02 o 
   8   0   8        5.32       -0.37      3.57 o 
   9   0   8        8.33       12.01      5.90 o 
  10   0   8        0.03        1.46      3.69 o 
  11   0   8      172.83      152.37     27.70 o 
  12   0   8     1065.83     1003.44     46.15 o 
  13   0   8     1733.26     1694.27     61.03 o 
  14   0   8       95.78       96.18      9.59 o 
  15   0   8      914.25      896.95     28.68 o 
  16   0   8      763.67      789.30     26.96 o 
  17   0   8      858.04      818.64     27.57 o 
  18   0   8       10.21       11.06      3.92 o 
  19   0   8       73.24       69.16      7.88 o 
  20   0   8        3.63        5.12      2.76 o 
  21   0   8       23.27       20.53      4.39 o 
  22   0   8        2.11        3.03      2.17 o 
  23   0   8        2.10        3.64      2.03 o 
 -26   1   8        9.70        6.73      1.75 o 
 -25   1   8        2.54       26.76     24.31 o 
 -24   1   8        0.71       29.32     35.81 o 
 -23   1   8       10.93        8.34      2.18 o 
 -22   1   8        0.02       -0.54      1.60 o 
 -21   1   8       79.67       91.75      5.29 o 
 -20   1   8       21.90        9.70      2.35 o 
 -19   1   8      104.47       96.02      8.98 o 
 -18   1   8       32.21       26.54      3.73 o 
 -17   1   8       15.54       18.63      5.19 o 
 -16   1   8        5.88        6.60      2.23 o 
 -15   1   8        5.43       -2.65      7.14 o 
 -14   1   8       77.72       81.48     17.88 o 
 -13   1   8      931.90      918.20     58.12 o 
 -12   1   8      286.85      273.91     30.83 o 
 -11   1   8       11.25       14.21      6.24 o 
 -10   1   8       18.10       11.67      6.98 o 
  -9   1   8       16.88       11.81      5.54 o 
  -8   1   8       98.32       98.87     17.09 o 
  -7   1   8      486.07      458.14     22.89 o 
  -6   1   8       24.92       15.16      4.20 o 
  -5   1   8       81.00       91.40     10.00 o 
  -4   1   8     1012.49      990.68     33.36 o 
  -3   1   8       33.47       32.02      6.37 o 
  -2   1   8        8.09       15.15      4.50 o 
  -1   1   8     1090.66     1167.85     30.65 o 
   0   1   8      659.74      661.16     23.34 o 
   1   1   8        0.70        0.13      2.19 o 
   2   1   8      411.25      449.18     19.87 o 
   3   1   8      104.73      119.09     10.73 o 
   4   1   8      222.63      250.01     17.04 o 
   5   1   8     1051.51     1054.86     32.77 o 
   6   1   8        0.00        2.16      2.44 o 
   7   1   8       65.15       80.47      8.14 o 
   8   1   8      378.85      410.71     18.79 o 
   9   1   8      185.26      179.21     12.80 o 
  10   1   8      170.94      152.43     12.11 o 
  11   1   8       70.70       68.08      8.50 o 
  12   1   8       65.21       62.12      8.00 o 
  13   1   8      421.39      404.46     10.41 o 
  14   1   8        1.08        2.28      1.27 o 
  15   1   8       92.40       80.96      4.97 o 
  16   1   8        2.85        6.27      1.73 o 
  17   1   8       15.96       16.34      3.85 o 
  18   1   8        9.79        6.54      2.17 o 
  19   1   8      308.67      314.16     11.16 o 
  20   1   8        4.75        6.35      2.14 o 
  21   1   8       31.63       37.08      3.57 o 
  22   1   8        0.22        0.72      1.84 o 
  23   1   8        4.14        7.09      2.30 o 
 -24   2   8        5.68        4.61      1.54 o 
 -23   2   8        0.89        1.26      1.41 o 
 -22   2   8        8.20        9.19      8.97 o 
 -21   2   8      213.00      156.43     70.48 o 
 -20   2   8       34.17       20.35     21.68 o 
 -19   2   8        0.78       13.86     10.87 o 
 -18   2   8       23.09       39.35     11.67 o 
 -17   2   8       58.53       29.76     23.99 o 
 -16   2   8       29.99       23.80      5.83 o 
 -15   2   8      185.65      131.34     97.62 o 
 -14   2   8     1247.91      775.40    647.03 o 
 -13   2   8       83.17       85.16      7.53 o 
 -12   2   8      716.83      667.78     51.19 o 
 -11   2   8      246.45      221.37     29.06 o 
 -10   2   8       10.54       -2.93      6.32 o 
  -9   2   8        1.70        1.18      4.84 o 
  -8   2   8        0.75       -1.71      4.56 o 
  -7   2   8      666.99      660.21     46.15 o 
  -6   2   8       24.07       25.24      8.70 o 
  -5   2   8       73.69       88.78     16.37 o 
  -4   2   8       79.15       64.51     14.17 o 
  -3   2   8      247.04      216.29     24.83 o 
  -2   2   8        8.22        5.52      2.55 o 
  -1   2   8      521.06      487.61     25.11 o 
   0   2   8       39.02       40.04      7.61 o 
   1   2   8        9.69       10.86      4.35 o 
   2   2   8      202.21      202.03     16.93 o 
   3   2   8      132.56      121.82     13.50 o 
   4   2   8      736.40      699.37     27.30 o 
   5   2   8       79.43       64.83     10.57 o 
   6   2   8      329.41      344.29     24.65 o 
   7   2   8      106.17       82.85     12.61 o 
   8   2   8       16.43       12.87      4.97 o 
   9   2   8       22.12       25.71      7.39 o 
  10   2   8       59.00       47.77      5.56 o 
  11   2   8        8.30        6.16      2.18 o 
  12   2   8       14.03       12.24      2.54 o 
  13   2   8        8.84        7.71      2.02 o 
  14   2   8       78.00       77.06      5.99 o 
  15   2   8       10.77       10.79      3.18 o 
  16   2   8        7.64        4.99      2.12 o 
  17   2   8       52.59       56.66      7.00 o 
  18   2   8       37.17       34.78      3.59 o 
  19   2   8        0.62        1.41      1.86 o 
  20   2   8       29.78       33.10      4.70 o 
  21   2   8        1.45        3.63      2.02 o 
 -22   3   8        1.09        1.75      0.96 o 
 -21   3   8       51.50       53.50      4.29 o 
 -20   3   8       66.31       81.51      4.45 o 
 -19   3   8       20.60       23.07      2.65 o 
 -18   3   8       18.58       29.87      7.18 o 
 -17   3   8       15.89       12.47      2.86 o 
 -16   3   8        9.72        6.20      4.10 o 
 -15   3   8        9.61        5.85      2.68 o 
 -14   3   8      116.75      107.72     10.42 o 
 -13   3   8      275.49      256.76     15.76 o 
 -12   3   8      471.31      470.02     21.08 o 
 -11   3   8       10.49        7.60      2.62 o 
 -10   3   8       18.71       18.51      2.97 o 
  -9   3   8      236.14      217.25      8.09 o 
  -8   3   8       85.11       69.07      4.58 o 
  -7   3   8      176.67      151.41      6.68 o 
  -6   3   8       17.85       25.60      9.49 o 
  -5   3   8        3.05        3.51      3.17 o 
  -4   3   8      424.55      362.91     34.97 o 
  -3   3   8        8.32        0.04      4.43 o 
  -2   3   8      207.86      208.91     26.67 o 
  -1   3   8        3.59       -2.62      5.59 o 
   0   3   8       51.21       37.95     11.69 o 
   1   3   8      145.27      121.26     21.52 o 
   2   3   8        7.47       10.83      7.06 o 
   3   3   8        2.11        3.62      1.93 o 
   4   3   8      212.94      205.95      7.52 o 
   5   3   8       75.22       81.89      4.76 o 
   6   3   8      310.66      338.15      9.74 o 
   7   3   8        2.31        4.39      1.62 o 
   8   3   8      115.96      117.62      7.05 o 
   9   3   8       75.58       73.34      5.69 o 
  10   3   8       79.73       76.61      6.01 o 
  11   3   8       18.50       14.98      4.21 o 
  12   3   8        3.13        5.24      3.10 o 
  13   3   8       13.61       16.30      4.33 o 
  14   3   8       81.06       74.01      8.21 o 
  15   3   8       13.14       17.26      4.26 o 
  17   3   8       13.46       12.89      2.31 o 
  18   3   8       43.38       38.14      3.36 o 
  19   3   8       86.23       94.62      5.39 o 
 -18   4   8       16.57       22.74      3.98 o 
 -17   4   8       13.86       13.36      2.56 o 
 -16   4   8        5.22        9.06      3.18 o 
 -15   4   8      129.45      133.44      7.25 o 
 -14   4   8        2.52        8.90      2.62 o 
 -13   4   8        5.45        5.97      1.93 o 
 -12   4   8       24.52       26.50      3.47 o 
 -11   4   8       40.43       33.78      4.24 o 
 -10   4   8        0.23        2.25      2.17 o 
  -9   4   8        1.29        4.33      2.29 o 
  -8   4   8       11.54       14.35      3.11 o 
  -7   4   8        0.01        3.01      2.26 o 
  -6   4   8       14.81       16.27      3.34 o 
  -5   4   8       53.69       55.46      7.59 o 
  -4   4   8       16.74       27.99      5.79 o 
  -3   4   8        0.05        2.48      2.76 o 
  -2   4   8        6.83        3.98      3.36 o 
  -1   4   8       67.72       75.83      8.90 o 
   0   4   8        1.70        1.97      2.49 o 
   1   4   8        0.55        3.30      3.11 o 
   2   4   8       42.34       48.21      4.93 o 
   3   4   8        0.20        2.85      1.68 o 
   4   4   8       11.04       11.69      2.21 o 
   5   4   8       64.12       70.42      4.68 o 
   6   4   8      209.82      218.01      9.69 o 
   7   4   8       60.04       61.12      8.53 o 
   8   4   8        0.02        1.74      1.50 o 
   9   4   8       49.38       52.59      3.85 o 
  10   4   8       67.45       63.05      5.77 o 
  11   4   8        2.54        4.14      1.92 o 
  12   4   8        0.36        0.57      1.38 o 
  13   4   8       59.02       58.68      6.81 o 
  14   4   8        1.29        0.68      1.53 o 
  15   4   8        6.63        8.07      1.75 o 
 -11   5   8        0.08        2.77      2.19 o 
 -10   5   8       23.48       21.41      3.67 o 
  -9   5   8        6.99       12.65      3.20 o 
  -8   5   8        1.22        2.16      2.04 o 
  -7   5   8        1.01        3.40      2.20 o 
  -6   5   8       38.68       36.77      5.37 o 
  -5   5   8        0.14        1.97      2.57 o 
  -4   5   8        0.07        0.83      1.95 o 
  -3   5   8        2.18        1.19      3.03 o 
  -2   5   8        9.62        6.73      2.05 o 
  -1   5   8        2.07        3.94      2.81 o 
   0   5   8        4.11        6.19      1.99 o 
   1   5   8        2.18        2.60      1.62 o 
   2   5   8        6.20        3.00      2.29 o 
   3   5   8        0.49        0.96      1.78 o 
   4   5   8       22.34       20.17      3.83 o 
   5   5   8        4.39        5.83      1.85 o 
   6   5   8        4.66        7.21      1.78 o 
   7   5   8        1.48        3.25      1.80 o 
   8   5   8       62.31       57.79      3.56 o 
 -25   1   9        1.14       -0.97      2.07 o 
 -24   1   9       53.74       35.82     32.51 o 
 -23   1   9       13.40       18.45      2.94 o 
 -22   1   9        2.22        1.16      1.49 o 
 -21   1   9       91.36       88.81      5.14 o 
 -20   1   9       13.21       20.03      3.69 o 
 -19   1   9       60.33       58.84      6.20 o 
 -18   1   9      189.07      190.35     10.67 o 
 -17   1   9        3.92        3.29      3.08 o 
 -16   1   9       10.96        4.94      2.62 o 
 -15   1   9       28.13       29.92      3.74 o 
 -14   1   9        5.69       10.46      8.60 o 
 -13   1   9       95.98       82.54     17.82 o 
 -12   1   9       34.98       32.04     10.62 o 
 -11   1   9      116.54       93.76     18.47 o 
 -10   1   9       55.88       47.84     12.47 o 
  -9   1   9      100.32       88.21     17.57 o 
  -8   1   9       12.31       20.90      8.97 o 
  -7   1   9        2.19        3.44      5.70 o 
  -6   1   9        2.31        6.92      3.55 o 
  -5   1   9       29.65       41.23      7.38 o 
  -4   1   9       47.01       56.46      8.67 o 
  -3   1   9     1516.31     1592.24     45.55 o 
  -2   1   9       67.07       92.95     11.10 o 
  -1   1   9      119.34      179.33     12.64 o 
   0   1   9      291.05      308.99     17.13 o 
   1   1   9        4.87        8.63      3.52 o 
   2   1   9        7.10        5.37      2.77 o 
   3   1   9       75.15       91.16      9.92 o 
   4   1   9      310.08      339.32     19.24 o 
   5   1   9      236.21      215.67     15.74 o 
   6   1   9       54.44       54.26      8.02 o 
   7   1   9      311.73      344.07     20.82 o 
   8   1   9      514.40      495.85     25.29 o 
   9   1   9      292.05      292.71     19.82 o 
  10   1   9       81.14       83.06     10.86 o 
  11   1   9       95.85       85.19      6.91 o 
  12   1   9      606.16      582.43     13.05 o 
  13   1   9       20.37       20.56      2.64 o 
  14   1   9       23.30       17.93      2.56 o 
  15   1   9      236.54      244.71     11.08 o 
  16   1   9       72.61       75.73      4.80 o 
  17   1   9        5.58        7.03      2.06 o 
  18   1   9       31.34       30.94      3.69 o 
  19   1   9       27.36       26.58      4.49 o 
  20   1   9        2.30       -0.63      1.27 o 
  21   1   9        8.53        8.12      2.55 o 
  22   1   9        5.82        5.29      1.94 o 
 -24   2   9       10.70       11.50      1.85 o 
 -23   2   9       13.30       12.73      2.17 o 
 -22   2   9       15.75       16.94      2.57 o 
 -21   2   9       49.74       50.05      4.32 o 
 -20   2   9        8.87       19.24      4.44 o 
 -19   2   9        2.80        2.53      1.76 o 
 -18   2   9        1.29        2.98      5.39 o 
 -17   2   9       11.23       13.37      8.77 o 
 -16   2   9       23.79       23.20      3.41 o 
 -15   2   9       12.64       13.05      2.94 o 
 -14   2   9       53.91       57.81     11.55 o 
 -13   2   9       86.99       85.99      6.04 o 
 -12   2   9      244.34      227.18     12.78 o 
 -11   2   9       32.46       24.24     11.05 o 
 -10   2   9      331.16      281.55     33.11 o 
  -9   2   9        0.87        1.43      4.97 o 
  -8   2   9      206.35      191.26     26.52 o 
  -7   2   9       12.99       23.91     10.04 o 
  -6   2   9       26.59       31.18     11.01 o 
  -5   2   9      294.16      299.12     31.33 o 
  -4   2   9       50.84       52.74     13.40 o 
  -3   2   9      238.01      212.88     25.90 o 
  -2   2   9      488.19      488.52     38.96 o 
  -1   2   9      170.46      186.20     24.26 o 
   0   2   9        7.98       16.02      8.12 o 
   1   2   9      228.80      225.34     27.14 o 
   2   2   9       22.73       34.48     11.16 o 
   3   2   9       13.47       17.20      8.19 o 
   4   2   9       10.43        4.08      4.23 o 
   5   2   9      195.62      191.80     28.64 o 
   6   2   9       14.12        7.78      6.73 o 
   7   2   9      175.48      155.26     17.36 o 
   8   2   9        9.16        8.83      2.15 o 
   9   2   9      389.39      389.52     18.85 o 
  10   2   9       30.70       25.46      3.43 o 
  11   2   9        4.23        2.74      1.64 o 
  12   2   9        2.85        1.62      1.84 o 
  13   2   9        0.57       -1.56      1.71 o 
  14   2   9       27.75       23.68      3.43 o 
  15   2   9       17.89       18.36      3.10 o 
  16   2   9       48.46       55.15      4.92 o 
  17   2   9       61.26       64.75      4.80 o 
  18   2   9        0.16       -0.34      1.83 o 
  19   2   9        2.22        0.77      2.02 o 
  20   2   9        4.51        4.06      1.87 o 
 -21   3   9      165.26      197.03      7.62 o 
 -20   3   9        0.35        0.32      1.61 o 
 -19   3   9        2.21        0.05      1.69 o 
 -18   3   9       32.04       23.30      5.18 o 
 -17   3   9       28.03       32.74      3.99 o 
 -16   3   9       12.54        7.69      2.23 o 
 -15   3   9       14.63        9.82      3.65 o 
 -14   3   9        0.23       -2.33      2.33 o 
 -13   3   9        0.00       -0.82      1.88 o 
 -12   3   9      185.71      159.94      8.86 o 
 -11   3   9       86.86       95.20      6.91 o 
 -10   3   9       45.10       38.42      4.51 o 
  -9   3   9       71.30       66.82      4.61 o 
  -8   3   9       10.45        8.19      1.67 o 
  -7   3   9       66.33       52.42      3.58 o 
  -6   3   9       27.17       29.55      2.69 o 
  -5   3   9       18.93       22.87      2.76 o 
  -4   3   9      283.99      262.06      8.87 o 
  -3   3   9      599.95      580.78     13.14 o 
  -2   3   9       28.03       29.83      3.18 o 
  -1   3   9      130.30      125.14     10.48 o 
   0   3   9      228.13      228.57      9.72 o 
   1   3   9      756.08      717.26     17.19 o 
   2   3   9       66.33       73.15      4.64 o 
   3   3   9       31.76       36.24      3.35 o 
   4   3   9       45.37       47.02      3.81 o 
   5   3   9      333.58      350.25     12.08 o 
   6   3   9       25.74       25.99      3.54 o 
   7   3   9      279.77      265.62     10.62 o 
   8   3   9      109.32      117.89      8.87 o 
   9   3   9       11.53       12.80      2.95 o 
  10   3   9       67.07       67.84      8.24 o 
  11   3   9       13.52       17.66      4.75 o 
  12   3   9       20.48       17.82      4.74 o 
  13   3   9       48.37       52.00      7.02 o 
  14   3   9       32.61       34.23      5.59 o 
  15   3   9      150.77      158.54     11.02 o 
  16   3   9       12.79       10.08      2.78 o 
  17   3   9      105.99      112.38      5.67 o 
  18   3   9        9.23        8.17      1.69 o 
 -17   4   9        0.20        1.28      2.21 o 
 -16   4   9        1.24        6.76      3.00 o 
 -15   4   9        0.03        4.42      2.95 o 
 -14   4   9        6.44       12.03      4.24 o 
 -13   4   9        2.84        3.66      2.85 o 
 -12   4   9        5.56        4.67      2.12 o 
 -11   4   9       12.34       10.40      2.63 o 
 -10   4   9        0.96        1.49      1.87 o 
  -9   4   9        5.23        5.24      2.21 o 
  -8   4   9        3.65        3.67      2.40 o 
  -7   4   9        0.71        4.71      5.93 o 
  -6   4   9       25.96       26.64      5.47 o 
  -5   4   9       50.85       43.49      6.83 o 
  -4   4   9       30.30       23.51      5.13 o 
  -3   4   9        9.17        9.66      2.62 o 
  -2   4   9      169.89      158.98      8.58 o 
  -1   4   9        2.44        2.36      1.69 o 
   0   4   9       21.29       20.65      2.72 o 
   1   4   9      104.58       99.36      5.58 o 
   2   4   9        1.83        2.32      1.63 o 
   3   4   9       28.21       34.37      3.44 o 
   4   4   9      155.84      159.02      8.39 o 
   5   4   9      290.08      309.69     11.56 o 
   6   4   9       17.56       17.00      3.02 o 
   7   4   9        8.60       11.35      2.51 o 
   8   4   9       37.82       36.07      3.92 o 
   9   4   9       43.20       43.16      4.27 o 
  10   4   9        0.08       -1.41      1.41 o 
  11   4   9        0.04        1.35      1.74 o 
  12   4   9        0.66        3.33      1.72 o 
  13   4   9       29.69       40.16      5.23 o 
  14   4   9       19.18       21.55      2.55 o 
  -9   5   9        6.76        7.26      1.67 o 
  -8   5   9        0.62        0.24      1.26 o 
  -7   5   9        0.75        2.94      1.37 o 
  -6   5   9        0.70        1.31      1.31 o 
  -5   5   9        9.51        6.99      2.17 o 
  -4   5   9       32.03       27.51      3.14 o 
  -3   5   9        0.49        1.84      2.69 o 
  -2   5   9       10.20       13.37      4.65 o 
  -1   5   9        4.78        7.67      2.60 o 
   0   5   9       45.49       41.87      5.20 o 
   1   5   9        4.57        5.85      2.66 o 
   2   5   9       16.92       23.50      3.91 o 
   3   5   9        3.23        7.56      2.70 o 
   4   5   9       17.38       18.68      3.33 o 
   6   5   9       29.10       29.25      3.58 o 
 -24   0  10        6.60        9.28      2.02 o 
 -23   0  10       10.18       12.81      2.75 o 
 -22   0  10        0.04        1.10      1.50 o 
 -21   0  10      195.86      205.93      9.02 o 
 -20   0  10       81.19       74.23      8.01 o 
 -19   0  10       87.69       80.71      8.41 o 
 -18   0  10        8.54        6.93      2.56 o 
 -17   0  10       19.08       21.17      4.46 o 
 -16   0  10       95.24       90.22      8.56 o 
 -15   0  10        0.98        1.48      2.27 o 
 -14   0  10       34.25       39.70     12.68 o 
 -13   0  10       16.21       12.36      9.06 o 
 -12   0  10       44.41       35.94     12.11 o 
 -11   0  10      307.83      316.54     32.59 o 
 -10   0  10      130.38      103.03     18.46 o 
  -9   0  10      185.20      183.41     23.99 o 
  -8   0  10       24.62       32.87     10.93 o 
  -7   0  10      123.38      116.84     18.94 o 
  -6   0  10       59.38       38.57     11.35 o 
  -5   0  10      159.43      160.98     21.71 o 
  -4   0  10      220.17      188.54     24.09 o 
  -3   0  10     2030.41     2182.69     81.12 o 
  -2   0  10       99.36      126.05     19.66 o 
  -1   0  10      400.03      483.95     38.28 o 
   0   0  10      626.13      570.11     42.20 o 
   1   0  10        0.00        2.21      2.58 o 
   2   0  10      211.44      229.30     19.12 o 
   3   0  10       52.48       30.53      7.48 o 
   4   0  10       77.10       78.23     11.73 o 
   5   0  10      502.22      551.27     32.04 o 
   6   0  10       48.61       38.67      9.24 o 
   7   0  10       53.91       56.15     10.83 o 
   8   0  10        1.29       10.52      5.84 o 
   9   0  10       98.13      105.75     15.18 o 
  10   0  10      182.96      171.65     13.89 o 
  11   0  10        0.60       -1.43      2.78 o 
  12   0  10      181.21      181.87     13.23 o 
  13   0  10        7.37        6.53      3.17 o 
  14   0  10       49.83       64.86      8.15 o 
  15   0  10      536.02      547.48     22.70 o 
  16   0  10       74.37       66.63      8.11 o 
  17   0  10      174.06      167.74     12.12 o 
  18   0  10       49.13       46.88      6.32 o 
  19   0  10       39.31       25.40      4.66 o 
  20   0  10        0.29        1.92      1.97 o 
  21   0  10        0.35       -0.90      1.55 o 
 -25   1  10        6.37        5.86      1.41 o 
 -24   1  10        3.86        1.59      1.14 o 
 -23   1  10       10.81        7.27      1.73 o 
 -22   1  10        8.36        4.77      1.39 o 
 -21   1  10       14.78       55.42     39.77 o 
 -20   1  10        7.31        7.18      2.10 o 
 -19   1  10       80.76       80.43      5.56 o 
 -18   1  10       12.62       11.72      2.52 o 
 -17   1  10       27.60       26.10      3.39 o 
 -16   1  10      201.54      106.96     92.95 o 
 -15   1  10       53.64       35.50     21.99 o 
 -14   1  10       70.67       74.07      5.26 o 
 -13   1  10       74.27       74.00     13.12 o 
 -12   1  10      124.76      128.96     22.31 o 
 -11   1  10       13.98       24.53     10.46 o 
 -10   1  10        8.78       -1.80      6.44 o 
  -9   1  10       57.34       64.11     15.02 o 
  -8   1  10       32.37       19.34      9.18 o 
  -7   1  10      359.64      336.60     33.54 o 
  -6   1  10      179.11      172.60     23.66 o 
  -5   1  10       16.17        7.34      6.03 o 
  -4   1  10      256.64      254.10     19.31 o 
  -3   1  10        9.52       10.22      4.66 o 
  -2   1  10     1144.99     1214.61     61.23 o 
  -1   1  10       37.02       37.38      6.37 o 
   0   1  10        9.92        8.35      2.62 o 
   1   1  10      169.34      171.49     13.64 o 
   2   1  10        0.24        3.01      3.51 o 
   3   1  10      182.05      183.60     12.77 o 
   4   1  10       75.58       73.09      7.27 o 
   5   1  10      391.13      390.87     19.04 o 
   6   1  10      228.37      228.58     14.83 o 
   7   1  10       20.37       26.78      5.82 o 
   8   1  10       25.28       20.36      4.80 o 
   9   1  10      254.14      227.15     15.57 o 
  10   1  10       74.70       72.95      4.71 o 
  11   1  10      476.93      471.88     11.87 o 
  12   1  10      193.14      201.98      7.85 o 
  13   1  10        2.12        1.79      1.39 o 
  14   1  10       67.64       57.87      4.26 o 
  15   1  10       94.08       93.27      5.29 o 
  16   1  10        0.80        3.75      1.73 o 
  17   1  10       13.86       10.92      2.42 o 
  18   1  10        0.26        0.81      1.77 o 
  19   1  10        0.08       -0.11      1.45 o 
  20   1  10        6.91        4.12      2.28 o 
  21   1  10        8.58       14.79      3.02 o 
 -23   2  10        6.58        9.31      1.48 o 
 -22   2  10       29.89       28.12      2.87 o 
 -21   2  10        0.06       -2.36      2.66 o 
 -20   2  10       25.95       29.33      5.12 o 
 -19   2  10       10.60       11.30      3.31 o 
 -18   2  10       43.17       45.36      6.50 o 
 -17   2  10       13.77       15.57      4.23 o 
 -16   2  10      276.17      257.82     15.33 o 
 -15   2  10      144.95      140.57     11.43 o 
 -14   2  10      577.76      546.14     22.26 o 
 -13   2  10       14.70       19.44      4.55 o 
 -12   2  10      299.76      271.09     15.38 o 
 -11   2  10      646.78      628.53     23.09 o 
 -10   2  10     1069.37      960.62     28.18 o 
  -9   2  10      111.62       76.85     17.74 o 
  -8   2  10      197.07      191.60     27.25 o 
  -7   2  10        0.01       10.72      9.15 o 
  -6   2  10      403.20      381.36     37.63 o 
  -5   2  10      552.30      512.51     42.81 o 
  -4   2  10        2.40       -6.88      6.88 o 
  -3   2  10       86.89       71.91     16.02 o 
  -2   2  10       71.41       65.29     15.46 o 
  -1   2  10        0.69       -2.98      5.22 o 
   0   2  10      216.84      191.75     25.96 o 
   1   2  10      197.07      213.01     27.56 o 
   2   2  10      133.70      145.72     23.39 o 
   3   2  10      374.69      378.05     37.12 o 
   4   2  10     1015.31      955.72     58.99 o 
   6   2  10      662.71      617.98     16.41 o 
   7   2  10      486.12      440.31     14.01 o 
   8   2  10     2276.38     2171.77     45.80 o 
   9   2  10        2.24        1.34      2.68 o 
  10   2  10      191.08      188.56      9.32 o 
  11   2  10        1.43        0.99      1.39 o 
  12   2  10      123.62      117.48      7.41 o 
  13   2  10       35.36       32.75      4.07 o 
  14   2  10       54.28       50.91      4.84 o 
  15   2  10       37.30       36.42      4.05 o 
  16   2  10        1.98        1.39      1.32 o 
  17   2  10        0.22        2.97      2.10 o 
  18   2  10        0.26       -0.28      1.89 o 
  19   2  10        5.66        7.66      2.31 o 
 -20   3  10        0.63        1.35      1.48 o 
 -19   3  10       33.88       38.01      3.40 o 
 -18   3  10        7.85       10.58      1.84 o 
 -17   3  10        0.22        1.65      2.59 o 
 -16   3  10       65.62       62.86      5.35 o 
 -15   3  10        6.37        2.85      2.10 o 
 -14   3  10       15.55       14.64      5.70 o 
 -13   3  10        4.96        3.38      2.53 o 
 -12   3  10       54.90       39.37      4.42 o 
 -11   3  10       17.71       11.78      2.69 o 
 -10   3  10       26.82       24.28      3.59 o 
  -9   3  10       47.36       44.10      3.84 o 
  -8   3  10        2.03        3.10      1.34 o 
  -7   3  10        0.33        1.82      1.59 o 
  -6   3  10      153.61      159.84      7.07 o 
  -5   3  10      277.95      279.52      9.32 o 
  -4   3  10       23.70       23.82      2.97 o 
  -3   3  10      423.94      412.41     11.34 o 
  -2   3  10      531.28      540.95     12.92 o 
  -1   3  10      151.25      149.09      8.59 o 
   0   3  10       28.48       27.34      3.16 o 
   1   3  10      520.87      490.98     12.50 o 
   2   3  10        0.28        1.61      1.62 o 
   3   3  10       37.53       39.80      3.70 o 
   4   3  10        2.44        0.88      1.81 o 
   5   3  10       93.64       92.29      6.92 o 
   6   3  10       62.17       58.58      5.45 o 
   7   3  10       61.11       60.80      5.47 o 
   8   3  10       21.06       18.46      3.27 o 
   9   3  10        0.01       -0.30      2.36 o 
  10   3  10       21.20       23.86      5.29 o 
  11   3  10       12.72       14.43      4.21 o 
  12   3  10       15.29       12.88      3.95 o 
  13   3  10        0.35        3.02      2.28 o 
  14   3  10       44.99       55.44      6.76 o 
  15   3  10       11.99       14.11      3.62 o 
  16   3  10       33.52       26.44      3.79 o 
  17   3  10       14.41       14.90      2.02 o 
 -16   4  10        9.50       18.32      3.74 o 
 -15   4  10        0.21        1.53      2.76 o 
 -14   4  10        6.27       12.96      3.73 o 
 -13   4  10       46.72       46.89      6.41 o 
 -12   4  10        9.18        9.49      3.85 o 
 -11   4  10        0.79        3.24      3.63 o 
 -10   4  10       19.59       28.80      2.86 o 
  -9   4  10        1.93        1.83      1.38 o 
  -8   4  10        4.96        3.88      1.89 o 
  -7   4  10       55.62       53.25      4.96 o 
  -6   4  10        1.24        0.09      1.77 o 
  -5   4  10       20.86       18.68      3.09 o 
  -4   4  10       78.51      101.99      8.13 o 
  -3   4  10        0.78        3.11      1.58 o 
  -2   4  10        7.82        7.00      1.84 o 
  -1   4  10        0.28       -0.73      1.51 o 
   0   4  10       75.14       89.81      5.58 o 
   1   4  10       30.33       26.84      3.05 o 
   2   4  10        9.39       12.90      2.74 o 
   3   4  10        8.36       11.54      2.15 o 
   4   4  10      152.06      143.75      7.87 o 
   5   4  10       53.50       63.82      5.26 o 
   6   4  10        2.54        4.71      1.99 o 
   7   4  10        0.01        2.85      1.73 o 
   8   4  10       48.06       46.17      5.36 o 
   9   4  10       14.18       16.73      2.68 o 
  10   4  10        0.01       -0.13      1.30 o 
  11   4  10        1.91        0.37      1.25 o 
  12   4  10        0.03       -0.83      1.39 o 
  -6   5  10       22.20       24.08      2.59 o 
  -5   5  10        1.18        0.98      1.27 o 
  -4   5  10        3.98        4.99      1.75 o 
  -3   5  10        2.16        4.05      2.10 o 
  -2   5  10        3.54        6.06      2.41 o 
  -1   5  10        0.05        3.37      2.32 o 
   0   5  10        9.32        7.47      2.49 o 
   1   5  10        0.01        2.35      1.87 o 
   2   5  10        8.10        9.99      2.64 o 
 -24   1  11        1.21        2.76      2.56 o 
 -23   1  11        1.90       -0.68      1.15 o 
 -22   1  11       20.17       22.22      2.71 o 
 -21   1  11        7.21        6.97      1.91 o 
 -20   1  11       13.24       16.43      3.65 o 
 -16   1  11        2.37        2.69      2.27 o 
 -15   1  11       51.91       50.78      6.33 o 
 -14   1  11      497.72      513.00     19.54 o 
 -13   1  11       37.03       41.04      5.78 o 
 -12   1  11      383.21      385.42     16.60 o 
 -11   1  11       70.03       64.09      6.39 o 
 -10   1  11      326.53      347.74     36.64 o 
  -9   1  11        1.35        3.64      4.27 o 
  -8   1  11       29.86       41.25     12.86 o 
  -7   1  11      146.97      124.15     21.51 o 
  -6   1  11        3.94       -4.58      5.63 o 
  -5   1  11       79.00       77.35     16.73 o 
  -4   1  11      483.49      448.19     40.14 o 
  -3   1  11       34.07       24.97      8.68 o 
  -2   1  11      290.57      326.42     23.27 o 
  -1   1  11      291.76      310.21     22.98 o 
   0   1  11       44.69       44.83      7.30 o 
   1   1  11        4.08        3.39      2.51 o 
   2   1  11       15.58       13.26      4.30 o 
   3   1  11        3.52        3.39      3.13 o 
   4   1  11      233.23      217.50     14.68 o 
   5   1  11       53.87       43.29      6.73 o 
   6   1  11      292.01      275.02     16.22 o 
   7   1  11        1.41       -0.09      2.02 o 
   8   1  11      437.46      422.10     11.18 o 
   9   1  11        2.64        4.46      1.54 o 
  10   1  11      232.49      234.98      9.06 o 
  11   1  11       24.98       23.67      2.84 o 
  12   1  11       55.97       52.98      4.11 o 
  13   1  11       29.71       32.92      3.33 o 
  14   1  11       14.73       14.50      2.28 o 
  15   1  11        0.41        1.72      1.57 o 
  16   1  11        1.06        0.94      1.64 o 
  17   1  11        2.88        2.10      1.68 o 
  18   1  11       14.91       17.08      2.53 o 
  19   1  11        0.05       -1.32      1.32 o 
  20   1  11       10.31        9.96      2.57 o 
 -22   2  11       25.50       22.99      2.64 o 
 -21   2  11       10.48       13.52      2.21 o 
 -20   2  11        0.04        1.99      1.79 o 
 -19   2  11       29.90       31.18      5.00 o 
 -18   2  11        0.13        1.47      2.10 o 
 -17   2  11        1.42        1.10      2.23 o 
 -16   2  11        4.87        7.18      3.27 o 
 -15   2  11       11.19       17.05      4.29 o 
 -14   2  11        2.35       -0.37      2.23 o 
 -13   2  11       17.09       13.50      3.75 o 
 -12   2  11      116.20      103.12      9.66 o 
 -11   2  11       47.92       48.70      7.17 o 
 -10   2  11       69.17       63.55      5.09 o 
  -9   2  11       10.27       11.97      2.51 o 
  -8   2  11        2.32       -0.60      1.68 o 
  -7   2  11        2.54        5.21      3.42 o 
  -6   2  11       59.88       69.02     13.76 o 
  -5   2  11      128.82      122.44      9.70 o 
  -4   2  11      769.54      661.50     50.25 o 
  -3   2  11      239.69      183.71     26.35 o 
  -2   2  11        0.73       -0.16      4.62 o 
  -1   2  11      316.48      275.38     31.92 o 
   0   2  11      298.96      279.95     32.40 o 
   1   2  11      191.44      190.83     15.49 o 
   2   2  11       38.83       40.66      4.00 o 
   3   2  11       29.86       29.99      7.69 o 
   4   2  11       78.44       74.28      5.86 o 
   5   2  11        1.72        3.08      1.78 o 
   6   2  11        2.88        1.33      2.69 o 
   7   2  11      511.58      464.98     21.41 o 
   8   2  11      117.55      114.16     10.78 o 
   9   2  11       13.98       13.18      4.21 o 
  10   2  11       38.62       43.06      4.62 o 
  11   2  11       27.48       26.44      3.72 o 
  12   2  11       35.95       29.66      3.81 o 
  13   2  11       68.51       65.02      5.31 o 
  14   2  11        0.11       -0.04      1.50 o 
  15   2  11        2.57        1.29      1.24 o 
  16   2  11        0.14        0.90      1.58 o 
  17   2  11        0.02        0.30      1.63 o 
  18   2  11        0.04       -0.43      1.31 o 
 -19   3  11        4.99        4.90      1.02 o 
 -18   3  11        4.57        4.08      1.07 o 
 -17   3  11       31.61       32.33      2.72 o 
 -16   3  11        0.11        1.43      2.06 o 
 -15   3  11        7.73        6.72      2.83 o 
 -14   3  11       38.14       41.55      4.41 o 
 -13   3  11      121.47      114.88      7.96 o 
 -12   3  11      131.92      118.19      6.06 o 
 -11   3  11       16.96       16.34      2.44 o 
 -10   3  11       25.81       27.66      3.26 o 
  -9   3  11       76.42       62.85      7.19 o 
  -8   3  11       73.24       65.69      5.70 o 
  -7   3  11       35.15       29.10      3.15 o 
  -6   3  11      111.53       96.66      5.57 o 
  -5   3  11      145.03      128.00      6.41 o 
  -4   3  11       76.40       72.65      4.16 o 
  -3   3  11      257.30      226.87      8.54 o 
  -2   3  11       62.55       56.47      4.37 o 
  -1   3  11       30.67       30.99      3.42 o 
   0   3  11      402.31      422.42     11.72 o 
   1   3  11      133.35      124.22      7.85 o 
   2   3  11       22.90       20.36      3.38 o 
   3   3  11      326.99      324.39     12.57 o 
   4   3  11      871.17      865.37     20.39 o 
   5   3  11        1.38        4.27      2.17 o 
   6   3  11       14.89       11.83      2.73 o 
   7   3  11       10.48        9.35      3.33 o 
   8   3  11       55.37       46.63      6.91 o 
   9   3  11       14.22       14.51      4.05 o 
  10   3  11        0.78       -2.96      2.96 o 
  11   3  11       12.41       13.16      3.65 o 
  12   3  11        1.14       -0.38      2.19 o 
  13   3  11       68.79       70.56      7.31 o 
  14   3  11       34.33       42.05      5.39 o 
  15   3  11      113.92      133.08      7.86 o 
 -15   4  11        0.11        4.16      2.54 o 
 -14   4  11       14.03       17.18      3.86 o 
 -13   4  11        0.21        6.95      3.10 o 
 -12   4  11        0.47        1.89      3.38 o 
 -11   4  11        0.01        1.16      1.98 o 
 -10   4  11        0.01       -1.21      1.21 o 
  -9   4  11        1.27        3.19      1.27 o 
  -8   4  11       11.13        7.22      1.64 o 
  -7   4  11        9.26        7.59      1.66 o 
  -6   4  11       31.51       22.65      2.66 o 
  -5   4  11       84.82       71.22      4.49 o 
  -4   4  11      173.07      169.31      6.85 o 
  -3   4  11        0.01        2.00      1.39 o 
  -2   4  11      112.92      107.99      5.60 o 
  -1   4  11        3.12        0.72      1.23 o 
   0   4  11       79.65       72.84      5.59 o 
   1   4  11        1.84        3.00      1.68 o 
   2   4  11        3.07        4.45      1.78 o 
   3   4  11        2.18        3.58      1.69 o 
   4   4  11        5.60        5.52      1.64 o 
   5   4  11        0.32        2.27      1.71 o 
   6   4  11       13.14       12.73      2.40 o 
   7   4  11       10.48       12.01      2.38 o 
   8   4  11       27.14       27.52      3.19 o 
   9   4  11        0.12       -0.82      1.32 o 
  10   4  11        0.13        1.11      1.21 o 
 -23   0  12       42.44       43.64      4.41 o 
 -22   0  12       27.08       33.32      4.37 o 
 -21   0  12       12.58       12.23      3.24 o 
 -20   0  12       11.07       13.36      2.35 o 
 -19   0  12       17.42       17.26      2.74 o 
 -18   0  12      348.22      352.18     11.47 o 
 -17   0  12       57.24       59.00      6.89 o 
 -16   0  12       84.52       81.59      8.26 o 
 -15   0  12        0.88       -0.25      2.16 o 
 -14   0  12       31.55       32.93      5.41 o 
 -13   0  12       25.75       25.10      4.78 o 
 -12   0  12      334.04      336.15     16.22 o 
 -11   0  12      158.00      154.58     11.00 o 
 -10   0  12        0.80        0.93      1.81 o 
  -9   0  12      278.69      247.35     12.31 o 
  -8   0  12       14.24       27.12     10.73 o 
  -7   0  12       51.58       42.53     12.44 o 
  -6   0  12       22.74       18.76      8.28 o 
  -5   0  12      230.20      206.67     26.46 o 
  -4   0  12        0.29        0.26      5.50 o 
  -3   0  12      471.17      481.65     42.29 o 
  -2   0  12      202.23      200.04     27.58 o 
  -1   0  12       81.69      107.90     20.34 o 
   0   0  12        4.19        8.85      4.71 o 
   1   0  12      223.98      233.06     30.37 o 
   2   0  12        9.68        4.52      4.58 o 
   3   0  12       31.06       32.48      8.54 o 
   4   0  12        0.10        0.87      3.94 o 
   5   0  12      532.20      489.97     17.71 o 
   6   0  12       29.59       43.99      6.78 o 
   7   0  12        0.28        2.68      2.48 o 
   8   0  12       23.26       16.40      4.51 o 
   9   0  12       83.25       67.85      8.34 o 
  10   0  12        0.03       -3.30      3.50 o 
  11   0  12       23.65       23.42      5.26 o 
  12   0  12       65.09       66.87      8.27 o 
  13   0  12       28.40       29.53      5.54 o 
  14   0  12        0.23        1.64      2.83 o 
  15   0  12      186.43      200.99     13.07 o 
  16   0  12       69.26       69.12      7.47 o 
  17   0  12        7.01       10.77      3.27 o 
  18   0  12        1.92        5.49      2.47 o 
  19   0  12       36.72       34.48      4.40 o 
 -23   1  12        8.05        5.91      2.15 o 
 -22   1  12       20.52       18.97      3.50 o 
 -21   1  12       19.38       18.35      3.66 o 
 -20   1  12        6.50        2.30      1.94 o 
 -19   1  12       53.83       54.94      6.54 o 
 -18   1  12        4.00        3.43      2.29 o 
 -17   1  12       15.61       15.78      3.97 o 
 -16   1  12      162.44      168.47      8.07 o 
 -15   1  12        1.63        2.34      1.46 o 
 -14   1  12      171.58      156.98      7.90 o 
 -13   1  12        1.87        1.21      1.47 o 
 -12   1  12      239.08      239.27     10.82 o 
 -11   1  12      249.71      238.78      9.66 o 
 -10   1  12        3.68        3.62      1.61 o 
  -9   1  12       42.08       39.03      3.93 o 
  -8   1  12      391.51      348.14     11.31 o 
  -7   1  12      162.85      168.92     10.16 o 
  -6   1  12        6.58        8.18      5.49 o 
  -5   1  12      201.29      177.92     26.18 o 
  -4   1  12      237.57      213.92     28.62 o 
  -3   1  12        2.51        1.04      4.55 o 
  -2   1  12      536.32      477.95     43.40 o 
  -1   1  12       94.19       88.49     13.09 o 
   0   1  12       10.92       11.61      5.98 o 
   1   1  12       21.75       26.97      7.40 o 
   2   1  12       93.42       88.16     10.87 o 
   3   1  12       25.49       21.37      3.59 o 
   4   1  12       27.97       29.78      3.08 o 
   5   1  12       24.57       27.88      3.06 o 
   6   1  12      451.68      428.04     11.41 o 
   7   1  12      248.57      238.01     10.90 o 
   8   1  12      119.49      116.59      6.05 o 
   9   1  12        6.51       12.26      2.34 o 
  10   1  12       43.61       43.86      3.83 o 
  11   1  12       33.49       39.94      3.60 o 
  12   1  12        0.33        0.67      1.16 o 
  13   1  12        6.59        9.53      2.09 o 
  14   1  12        0.17       -0.37      1.20 o 
  15   1  12       23.17       22.29      3.12 o 
  16   1  12        0.08       -0.77      1.35 o 
  17   1  12       12.69       11.26      2.00 o 
  18   1  12        8.24        7.93      2.70 o 
 -21   2  12       30.19       26.61      2.24 o 
 -20   2  12        4.40        4.81      1.52 o 
 -19   2  12        3.40        2.94      2.36 o 
 -18   2  12        9.65        7.88      2.45 o 
 -17   2  12       36.13       31.87      3.54 o 
 -16   2  12       62.40       61.77      4.96 o 
 -15   2  12        0.46        0.24      1.33 o 
 -14   2  12      154.92      140.28      7.57 o 
 -13   2  12       12.87       14.17      4.24 o 
 -12   2  12      472.63      443.51     13.44 o 
 -11   2  12        6.39        4.90      1.92 o 
 -10   2  12        0.00        0.10      1.67 o 
  -9   2  12      100.70      100.50      6.46 o 
  -8   2  12        0.48        4.75      3.56 o 
  -7   2  12      158.53      142.06     11.97 o 
  -6   2  12       67.88       56.64      7.67 o 
  -5   2  12       28.42       26.98      3.59 o 
  -4   2  12     1646.88     1531.49     25.60 o 
  -3   2  12      125.27      138.88     11.85 o 
  -2   2  12       12.39       15.30      4.07 o 
  -1   2  12      285.24      274.23     11.02 o 
   0   2  12      584.12      569.46     15.90 o 
   1   2  12        4.34        2.44      2.77 o 
   2   2  12      126.71      119.51      7.39 o 
   3   2  12      327.11      324.57     12.23 o 
   4   2  12        0.00       -0.73      1.50 o 
   5   2  12      161.04      155.15     12.50 o 
   6   2  12      219.06      188.30     13.79 o 
   7   2  12      363.23      341.64     18.32 o 
   8   2  12      130.27      139.49     13.51 o 
   9   2  12       17.62       18.73      3.26 o 
  10   2  12       61.43       58.51      5.33 o 
  11   2  12        0.02       -0.47      1.69 o 
  12   2  12        2.53        0.02      1.51 o 
  13   2  12       96.61       96.38      6.05 o 
  14   2  12        6.97        8.38      2.41 o 
  15   2  12       10.13        9.91      1.93 o 
  16   2  12       20.05       28.13      4.06 o 
  17   2  12        4.21        6.02      1.86 o 
 -18   3  12        1.19        1.13      1.35 o 
 -17   3  12        3.03        4.45      1.54 o 
 -16   3  12        4.94        5.28      1.48 o 
 -15   3  12        1.46        3.47      1.48 o 
 -14   3  12        0.07       -1.27      1.57 o 
 -13   3  12        0.49        1.55      1.51 o 
 -12   3  12        4.49        3.86      1.91 o 
 -11   3  12        5.67        3.72      2.10 o 
 -10   3  12        5.63        5.87      2.16 o 
  -9   3  12        0.59        3.37      1.72 o 
  -8   3  12       10.65       12.22      2.84 o 
  -7   3  12        9.25        9.57      2.05 o 
  -6   3  12        3.11       -0.67      1.73 o 
  -5   3  12       45.78       43.34      3.21 o 
  -4   3  12        1.68        3.03      1.61 o 
  -3   3  12        0.13        0.39      1.73 o 
  -2   3  12       14.90       18.10      6.67 o 
  -1   3  12       45.32       36.52      5.69 o 
   0   3  12       24.72       23.78      3.60 o 
   1   3  12        6.90       10.57      2.87 o 
   2   3  12        3.69        2.16      1.73 o 
   3   3  12       47.60       47.22      4.94 o 
   4   3  12        0.05        2.71      1.98 o 
   5   3  12        3.69        2.15      1.74 o 
   6   3  12       46.07       48.12      7.17 o 
   7   3  12       80.39       85.07      8.86 o 
   8   3  12        0.88        1.37      2.89 o 
   9   3  12       41.28       34.32      5.59 o 
  10   3  12        6.69        6.77      2.86 o 
  11   3  12        3.03        6.24      2.97 o 
  12   3  12       10.71       15.15      3.74 o 
  13   3  12        5.44        5.45      2.47 o 
 -13   4  12       61.11       58.31      5.04 o 
 -12   4  12        1.57        3.43      1.78 o 
 -11   4  12        1.37        0.96      1.47 o 
 -10   4  12        0.02       -0.33      1.91 o 
  -9   4  12       16.41       19.68      3.41 o 
  -8   4  12       20.38       23.16      2.85 o 
  -7   4  12        7.76        6.22      1.79 o 
  -6   4  12       46.57       46.58      4.12 o 
  -5   4  12        3.19        1.10      1.41 o 
  -4   4  12       13.53       10.80      2.33 o 
  -3   4  12       69.87       72.04      5.26 o 
  -2   4  12       54.58       61.77      4.93 o 
  -1   4  12       35.49       36.40      3.84 o 
   0   4  12        4.62        4.06      1.71 o 
   1   4  12        1.48        3.32      1.75 o 
   2   4  12        5.26        8.53      2.13 o 
   3   4  12       22.92       27.53      3.33 o 
   4   4  12       33.81       33.58      3.45 o 
   5   4  12        2.41        3.03      1.47 o 
   6   4  12        1.92        2.92      1.28 o 
   7   4  12        4.44        6.71      2.25 o 
   8   4  12        0.01       -0.78      1.26 o 
 -22   1  13       10.15       12.03      2.77 o 
 -21   1  13       39.71       38.74      4.87 o 
 -20   1  13        8.96       10.88      3.22 o 
 -19   1  13       14.47       15.23      3.76 o 
 -18   1  13       12.78       12.12      2.35 o 
 -17   1  13        5.06        9.31      2.80 o 
 -16   1  13        4.31        8.52      2.33 o 
 -15   1  13        0.83       -0.12      1.37 o 
 -14   1  13      120.28      123.65      7.03 o 
 -13   1  13      315.48      310.56     11.14 o 
 -12   1  13       25.33       26.23      3.42 o 
 -11   1  13       28.94       28.65      3.72 o 
 -10   1  13      240.39      222.64      9.46 o 
  -9   1  13       73.19       66.31      5.16 o 
  -8   1  13      284.07      266.23     10.22 o 
  -7   1  13       98.83       98.19      5.24 o 
  -6   1  13      320.24      308.56      9.15 o 
  -5   1  13       13.21       12.36      2.04 o 
  -4   1  13      331.55      328.94      9.39 o 
  -3   1  13        8.58        7.28      1.65 o 
  -2   1  13       76.43       70.31      4.45 o 
  -1   1  13      119.77      124.22      5.84 o 
   0   1  13       51.17       44.40      3.55 o 
   1   1  13        0.15        0.43      1.54 o 
   2   1  13        8.52        8.90      2.28 o 
   3   1  13       68.95       71.22      4.75 o 
   4   1  13      511.92      495.45     12.39 o 
   5   1  13      102.62      116.41      6.11 o 
   6   1  13       34.26       36.12      3.58 o 
   7   1  13       25.89       26.29      2.97 o 
   8   1  13      592.33      621.09     16.67 o 
   9   1  13       25.93       26.33      2.90 o 
  10   1  13       18.40       20.09      2.61 o 
  11   1  13        6.22        6.31      1.74 o 
  12   1  13        0.05        0.44      1.92 o 
  13   1  13       10.54        8.81      2.21 o 
  14   1  13        1.77        1.98      1.55 o 
  15   1  13       44.03       48.61      4.13 o 
  16   1  13       25.47       23.21      2.73 o 
  17   1  13        0.02        1.16      1.50 o 
 -20   2  13        4.20        2.45      1.07 o 
 -19   2  13       18.42       20.06      2.02 o 
 -18   2  13        0.11       -0.42      2.09 o 
 -17   2  13       25.07       22.79      2.34 o 
 -16   2  13        7.42        6.97      3.09 o 
 -15   2  13       14.12       15.50      2.27 o 
 -14   2  13        0.84        0.98      1.33 o 
 -13   2  13        5.25        7.57      2.42 o 
 -12   2  13        6.25        5.61      2.10 o 
 -11   2  13       10.62       10.53      3.24 o 
 -10   2  13        4.38        6.37      2.08 o 
  -9   2  13        4.28        2.23      1.73 o 
  -8   2  13        8.88        6.25      3.31 o 
  -7   2  13       42.91       36.18      4.12 o 
  -6   2  13       12.51       12.87      2.69 o 
  -5   2  13      131.67      128.42      7.62 o 
  -4   2  13        1.87        3.13      3.08 o 
  -3   2  13        0.71       -2.66      2.81 o 
  -2   2  13        1.55        2.24      2.24 o 
  -1   2  13      212.21      207.74     14.52 o 
   0   2  13       10.92       15.08      2.89 o 
   1   2  13       21.58       16.88      3.94 o 
   2   2  13        0.35        0.64      1.78 o 
   3   2  13       15.15       15.47      4.22 o 
   4   2  13        4.42        4.57      3.23 o 
   5   2  13       17.44       17.28      4.44 o 
   6   2  13       32.01       36.23      6.21 o 
   7   2  13       73.15       83.14     10.67 o 
   8   2  13       32.13       33.90      3.97 o 
   9   2  13        2.04        4.83      3.82 o 
  10   2  13        3.64        4.79      2.60 o 
  11   2  13       20.01       19.51      2.84 o 
  12   2  13       27.29       26.02      3.15 o 
  13   2  13        6.37        4.67      2.21 o 
  14   2  13       11.41       11.03      1.94 o 
  15   2  13        1.02        3.84      1.88 o 
 -17   3  13        0.10        0.94      1.23 o 
 -16   3  13       17.47       17.01      3.34 o 
 -15   3  13        7.03        9.27      2.04 o 
 -14   3  13       22.72       26.73      3.24 o 
 -13   3  13       11.32       12.40      2.42 o 
 -12   3  13        5.35        3.93      1.85 o 
 -11   3  13        2.46        2.07      1.60 o 
 -10   3  13       42.48       45.66      4.73 o 
  -9   3  13        5.34        4.98      2.05 o 
  -8   3  13        9.52       12.99      2.95 o 
  -7   3  13        2.83        4.11      1.91 o 
  -6   3  13       37.28       34.65      6.10 o 
  -5   3  13        2.08        0.26      2.64 o 
  -4   3  13        2.55        3.16      1.80 o 
  -3   3  13        5.97        0.80      1.70 o 
  -2   3  13       78.82       66.19      5.55 o 
  -1   3  13      167.46      159.42      8.46 o 
   0   3  13       52.75       55.04      5.13 o 
   1   3  13        0.21       -0.23      1.55 o 
   2   3  13       69.99       73.15      5.86 o 
   3   3  13      206.19      216.03      9.80 o 
   4   3  13       40.66       46.20      6.85 o 
   5   3  13       18.02       21.80      5.03 o 
   6   3  13       17.78       19.62      4.50 o 
   7   3  13       23.85       22.98      4.67 o 
   8   3  13       19.51       19.74      4.53 o 
   9   3  13       18.02       19.60      4.14 o 
  10   3  13        0.12       -1.34      2.16 o 
  11   3  13        1.32        4.23      2.17 o 
  12   3  13       11.02       10.05      2.81 o 
 -10   4  13       44.12       50.11      4.94 o 
  -9   4  13        3.04        0.33      1.67 o 
  -8   4  13       32.10       29.53      4.17 o 
  -7   4  13       20.10       19.86      2.49 o 
  -6   4  13        3.38        3.14      1.37 o 
  -5   4  13       42.79       48.64      3.88 o 
  -4   4  13       36.41       30.98      3.26 o 
  -3   4  13       92.10       97.87      5.61 o 
  -2   4  13      107.83      123.78      6.32 o 
  -1   4  13       60.02       56.87      4.33 o 
   0   4  13        3.18        4.36      1.61 o 
   1   4  13        0.01        0.05      1.28 o 
   2   4  13       48.48       48.97      5.53 o 
   3   4  13        4.63        7.47      2.52 o 
   4   4  13        7.79       10.40      2.72 o 
   5   4  13        2.23        2.57      1.78 o 
 -21   0  14       53.25       63.66      5.31 o 
 -20   0  14       20.88       20.76      3.44 o 
 -19   0  14       15.06       21.65      3.82 o 
 -18   0  14       63.57       67.89      6.75 o 
 -17   0  14        8.94        8.22      3.00 o 
 -16   0  14      363.38      385.08     16.85 o 
 -15   0  14       27.15       30.18      5.12 o 
 -14   0  14      210.20      219.74     13.26 o 
 -13   0  14     1704.20     1720.84     37.28 o 
 -12   0  14       73.50       76.08      8.11 o 
 -11   0  14        9.00       14.97      4.22 o 
 -10   0  14        0.23        1.89      2.51 o 
  -9   0  14     1435.14     1369.78     33.37 o 
  -8   0  14      258.56      263.65     14.69 o 
  -7   0  14      219.65      194.30     12.59 o 
  -6   0  14        0.02        1.24      2.40 o 
  -5   0  14      180.44      184.14     12.23 o 
  -4   0  14       23.46       21.86      4.47 o 
  -3   0  14      102.78       87.15      8.47 o 
  -2   0  14        0.01       -2.87      2.87 o 
  -1   0  14        0.56        1.30      2.11 o 
   0   0  14       35.64       28.74      5.40 o 
   1   0  14        1.65       -0.80      1.81 o 
   2   0  14      159.04      150.68     12.27 o 
   3   0  14      160.59      151.81     12.48 o 
   4   0  14      640.99      590.69     24.41 o 
   5   0  14      292.28      322.11     18.02 o 
   6   0  14       36.11       33.05      5.96 o 
   7   0  14        0.61        0.79      2.82 o 
   8   0  14      418.88      420.42     20.25 o 
   9   0  14      112.71      110.58     10.48 o 
  10   0  14        0.62        1.08      2.48 o 
  11   0  14        4.06        2.74      2.66 o 
  12   0  14        2.30        2.39      2.75 o 
  13   0  14        0.12       -1.16      2.39 o 
  14   0  14       44.29       52.87      6.26 o 
  15   0  14        0.39        2.14      2.24 o 
  16   0  14       10.02       14.65      3.08 o 
 -20   1  14       41.36       54.81      5.40 o 
 -19   1  14        4.52        5.03      2.35 o 
 -18   1  14       53.62       60.96      4.22 o 
 -17   1  14       56.29       59.40      4.43 o 
 -16   1  14        1.35        2.17      1.85 o 
 -15   1  14      110.86      122.31      6.69 o 
 -14   1  14      569.03      595.93     14.89 o 
 -13   1  14        0.06        0.44      1.63 o 
 -12   1  14        7.98        8.05      2.21 o 
 -11   1  14       38.51       42.54      4.29 o 
 -10   1  14       33.70       33.10      3.80 o 
  -9   1  14      202.36      190.88      7.34 o 
  -8   1  14       16.41       14.78      2.33 o 
  -7   1  14        1.97        3.81      1.47 o 
  -6   1  14      187.10      188.89      7.34 o 
  -5   1  14      151.92      149.13      6.51 o 
  -4   1  14      244.19      229.77      8.05 o 
  -3   1  14        5.67        5.35      1.65 o 
  -2   1  14        0.06        0.88      1.25 o 
  -1   1  14       30.95       26.71      2.51 o 
   0   1  14      123.27      129.93      6.18 o 
   1   1  14        4.53        1.82      2.02 o 
   2   1  14       12.72       12.21      2.19 o 
   3   1  14      204.62      200.44      7.95 o 
   4   1  14      254.61      240.19     10.85 o 
   5   1  14        7.17        3.41      1.94 o 
   6   1  14        3.60        1.83      1.86 o 
   7   1  14       12.49       21.73      4.22 o 
   8   1  14      219.59      210.78     10.34 o 
   9   1  14        0.04        2.12      1.99 o 
  10   1  14        0.88        1.79      1.63 o 
  11   1  14       43.31       39.95      4.20 o 
  12   1  14        1.08        1.73      2.04 o 
  13   1  14       20.89       20.81      3.21 o 
  14   1  14        0.23       -0.17      1.13 o 
  15   1  14        0.07       -0.20      1.01 o 
 -18   2  14        4.30        3.73      1.08 o 
 -17   2  14       17.18       23.69      3.03 o 
 -16   2  14        5.87        5.72      1.86 o 
 -15   2  14        2.44        2.14      1.38 o 
 -14   2  14       23.79       18.57      3.55 o 
 -13   2  14       16.20       18.03      2.91 o 
 -12   2  14       74.73       73.80      5.51 o 
 -11   2  14        8.15        7.11      2.26 o 
 -10   2  14       59.96       67.34      5.30 o 
  -9   2  14        0.18        0.12      1.44 o 
  -8   2  14       12.32       14.24      2.99 o 
  -7   2  14        5.10        4.21      1.94 o 
  -6   2  14       25.82       22.51      5.13 o 
  -5   2  14       52.78       42.41      6.80 o 
  -4   2  14        1.68        0.19      2.63 o 
  -3   2  14      135.22      136.36     11.80 o 
  -2   2  14       28.33       29.05      5.77 o 
  -1   2  14       70.44       69.52      8.39 o 
   0   2  14       49.69       48.42      6.53 o 
   1   2  14        6.71        7.70      3.52 o 
   2   2  14        0.58        1.52      2.06 o 
   3   2  14       59.76       54.93      7.40 o 
   4   2  14       36.99       36.74      6.18 o 
   5   2  14       31.47       31.65      5.77 o 
   6   2  14        1.73        2.62      2.22 o 
   7   2  14        4.00        2.41      1.59 o 
   8   2  14       60.89       61.92      4.89 o 
   9   2  14        5.81        4.56      3.50 o 
  10   2  14        9.08        7.74      1.92 o 
  11   2  14       39.62       40.84      3.62 o 
  12   2  14       10.56       10.60      1.93 o 
  13   2  14       21.87       24.69      2.51 o 
 -15   3  14       31.75       38.29      3.20 o 
 -14   3  14      106.97      120.22      5.72 o 
 -13   3  14        0.28        1.62      2.82 o 
 -12   3  14        9.45       12.20      2.31 o 
 -11   3  14        0.25        4.68      3.60 o 
 -10   3  14       71.69       80.00      5.26 o 
  -9   3  14        0.85        2.86      2.52 o 
  -8   3  14       11.93       12.42      3.65 o 
  -7   3  14        8.08        6.83      3.17 o 
  -6   3  14       39.01       40.14      6.47 o 
  -5   3  14       16.22       12.82      3.76 o 
  -4   3  14        3.93        2.50      2.93 o 
  -3   3  14        2.73        3.39      1.69 o 
  -2   3  14       98.34      106.96      6.65 o 
  -1   3  14       74.75       82.40      5.89 o 
   0   3  14       11.86       15.05      4.19 o 
   1   3  14        2.24        4.69      2.62 o 
   2   3  14       17.32       17.21      4.50 o 
   3   3  14      143.08      146.92     11.29 o 
   4   3  14        5.81        6.18      3.20 o 
   5   3  14        0.16       -1.54      2.53 o 
   6   3  14        0.16        0.25      2.01 o 
   7   3  14       11.57       14.75      3.52 o 
   8   3  14       12.92       14.10      3.24 o 
   9   3  14        0.32       -1.05      1.76 o 
  10   3  14        0.14       -0.17      1.45 o 
  -5   4  14       97.46       97.31      7.00 o 
  -4   4  14        2.89        6.18      2.24 o 
  -3   4  14        1.53        1.62      1.80 o 
  -2   4  14       17.70       26.81      3.99 o 
  -1   4  14       40.64       45.47      4.93 o 
   0   4  14        2.82        2.13      1.81 o 
 -19   1  15       34.85       35.53      4.80 o 
 -18   1  15        0.88        0.43      0.96 o 
 -17   1  15       47.63       50.40      3.17 o 
 -16   1  15       15.47       18.14      2.17 o 
 -15   1  15        5.37        5.60      1.60 o 
 -14   1  15        2.07        3.94      1.43 o 
 -13   1  15      170.72      192.81      6.96 o 
 -12   1  15      116.79      126.38      5.74 o 
 -11   1  15        7.78        7.35      1.94 o 
 -10   1  15        3.13        6.30      1.76 o 
  -9   1  15      471.14      459.07     11.16 o 
  -8   1  15        9.26        7.80      1.77 o 
  -7   1  15       50.54       55.93      4.04 o 
  -6   1  15        5.63        6.32      1.81 o 
  -5   1  15      192.41      187.88      7.21 o 
  -4   1  15      195.64      202.56      9.12 o 
  -3   1  15        0.12        0.02      1.52 o 
  -2   1  15        0.70       -0.91      1.31 o 
  -1   1  15       93.49       96.68      6.45 o 
   0   1  15       39.63       31.44      4.14 o 
   1   1  15        8.97        7.56      2.38 o 
   2   1  15        1.56        2.91      2.02 o 
   3   1  15       40.95       36.97      4.42 o 
   4   1  15       37.97       31.75      5.64 o 
   5   1  15        1.39       -1.20      1.62 o 
   6   1  15       76.10       88.98      7.59 o 
   7   1  15        3.32        5.11      3.01 o 
   8   1  15       12.74       11.78      3.33 o 
   9   1  15        5.01        6.24      2.21 o 
  10   1  15        0.18       -1.56      1.56 o 
  11   1  15        9.11       11.24      2.36 o 
  12   1  15       25.45       30.91      6.67 o 
  13   1  15       17.97       16.93      2.27 o 
 -17   2  15        6.52        8.88      1.70 o 
 -16   2  15       25.09       26.43      2.77 o 
 -15   2  15        5.32        5.06      1.78 o 
 -14   2  15        5.44        5.35      1.74 o 
 -13   2  15        0.22        0.44      1.37 o 
 -12   2  15       23.50       29.56      3.36 o 
 -11   2  15        7.87        9.34      2.10 o 
 -10   2  15        0.00        0.97      1.51 o 
  -9   2  15        2.62        2.01      2.20 o 
  -8   2  15       30.79       29.79      5.61 o 
  -7   2  15        7.46        8.40      3.28 o 
  -6   2  15       24.95       30.96      5.74 o 
  -5   2  15        2.13        0.90      2.41 o 
  -4   2  15      218.04      207.32     14.06 o 
  -3   2  15       24.31       20.47      4.68 o 
  -2   2  15       16.89       19.46      3.23 o 
  -1   2  15       19.27       16.85      2.94 o 
   0   2  15        1.70        3.86      2.89 o 
   1   2  15        0.34        1.00      1.55 o 
   2   2  15        3.89        3.01      2.36 o 
   3   2  15        2.95        2.74      2.23 o 
   4   2  15       26.76       25.30      4.88 o 
   5   2  15        7.42        5.47      2.26 o 
   6   2  15        2.59        6.10      2.87 o 
   7   2  15        2.22        0.68      1.59 o 
   8   2  15        0.12       -0.90      1.69 o 
   9   2  15        0.01        1.01      1.07 o 
  10   2  15        2.15        2.66      1.45 o 
  11   2  15        5.86        6.49      1.48 o 
 -12   3  15       27.03       38.27      5.02 o 
 -11   3  15       19.70       25.34      4.30 o 
 -10   3  15        0.15        1.01      2.16 o 
  -9   3  15       36.92       34.30      5.13 o 
  -8   3  15       35.85       41.39      5.66 o 
  -7   3  15        0.01        0.42      2.04 o 
  -6   3  15        4.96        7.23      2.93 o 
  -5   3  15        0.24        1.77      2.26 o 
  -4   3  15        0.04       -0.83      1.97 o 
  -3   3  15       11.83       13.02      3.68 o 
  -2   3  15        7.07        5.91      2.84 o 
  -1   3  15        4.04        4.52      2.57 o 
   0   3  15        7.54        5.77      2.92 o 
   1   3  15        3.70        6.25      2.95 o 
   2   3  15        7.46        6.02      2.74 o 
   3   3  15        0.17       -0.29      1.80 o 
   4   3  15        3.28        2.62      2.25 o 
   5   3  15        0.39        1.47      1.78 o 
   6   3  15        1.55        0.79      1.73 o 
   7   3  15        0.12       -0.18      1.60 o 
 -18   0  16        2.49        1.18      1.56 o 
 -17   0  16        0.11       -0.60      1.57 o 
 -16   0  16      380.33      418.81     15.12 o 
 -15   0  16       39.71       43.72      5.41 o 
 -14   0  16       19.44       24.13      4.30 o 
 -13   0  16       12.93       15.97      3.82 o 
 -12   0  16      433.90      463.37     18.14 o 
 -11   0  16      172.10      178.54     11.53 o 
 -10   0  16      177.37      177.84     11.70 o 
  -9   0  16      117.53      120.86      9.69 o 
  -8   0  16       84.90       86.82      8.43 o 
  -7   0  16       19.55       20.80      4.51 o 
  -6   0  16      136.47      133.09     10.32 o 
  -5   0  16        7.98        5.86      2.86 o 
  -4   0  16        0.25       -1.23      2.40 o 
  -3   0  16       23.65       23.17      4.69 o 
  -2   0  16       80.58       84.47      6.17 o 
  -1   0  16      256.62      257.07     15.83 o 
   0   0  16        0.39       -0.72      2.42 o 
   1   0  16      171.25      179.38     13.20 o 
   2   0  16      286.45      281.02     16.42 o 
   3   0  16        0.00        3.39      3.30 o 
   4   0  16       12.67       10.22      4.15 o 
   5   0  16      441.71      482.71     20.74 o 
   6   0  16      621.47      653.88     23.76 o 
   7   0  16      129.39      153.31     11.37 o 
   8   0  16        0.14        4.66      2.96 o 
   9   0  16       30.21       29.45      4.91 o 
  10   0  16        0.53        1.03      2.24 o 
  11   0  16        1.67       -0.48      2.00 o 
  12   0  16       27.28       32.53      4.35 o 
 -17   1  16       27.28       26.70      2.55 o 
 -16   1  16        0.59        0.50      0.95 o 
 -15   1  16        2.97        3.67      1.19 o 
 -14   1  16        2.34        0.81      1.00 o 
 -13   1  16       52.88       58.09      3.59 o 
 -12   1  16        2.35        3.67      1.47 o 
 -11   1  16       35.87       40.18      3.17 o 
 -10   1  16        7.68        7.78      1.76 o 
  -9   1  16        0.05       -1.27      1.27 o 
  -8   1  16       35.84       39.77      3.29 o 
  -7   1  16        0.04        0.13      1.18 o 
  -6   1  16        7.37        7.60      2.53 o 
  -5   1  16       31.41       35.89      3.81 o 
  -4   1  16        0.01        0.66      1.45 o 
  -3   1  16       12.64       11.45      2.51 o 
  -2   1  16       25.87       54.77     28.54 o 
  -1   1  16       16.49       19.65      3.32 o 
   0   1  16       49.92       55.09      5.12 o 
   1   1  16        6.91        9.61      4.54 o 
   2   1  16        0.02        1.62      1.89 o 
   3   1  16       17.02       22.70      3.41 o 
   4   1  16       27.40       32.68      3.92 o 
   5   1  16       47.16       56.89      5.03 o 
   6   1  16        0.70        2.91      1.87 o 
   7   1  16       31.19       29.23      3.52 o 
   8   1  16       11.18       11.87      2.34 o 
   9   1  16        5.20       10.87      2.20 o 
  10   1  16        2.81        2.55      1.29 o 
  11   1  16        3.33        7.69      2.20 o 
 -14   2  16        0.77        1.36      1.14 o 
 -13   2  16       16.77       19.27      2.39 o 
 -12   2  16       10.36       10.52      1.80 o 
 -11   2  16        0.02        0.80      1.12 o 
 -10   2  16        3.59        5.74      2.50 o 
  -9   2  16        1.08       -0.76      1.85 o 
  -8   2  16       24.69       29.69      5.04 o 
  -7   2  16       24.56       23.33      4.61 o 
  -6   2  16        4.84        7.37      3.06 o 
  -5   2  16        3.25        6.23      2.73 o 
  -4   2  16        7.69        8.72      2.30 o 
  -3   2  16       11.78       17.59      3.54 o 
  -2   2  16       41.15       47.81      4.51 o 
  -1   2  16       53.53       58.81      4.89 o 
   0   2  16        8.16        8.33      2.24 o 
   1   2  16       23.20       23.33      4.73 o 
   2   2  16       14.96       18.04      4.11 o 
   3   2  16        4.84        5.98      2.67 o 
   4   2  16        0.43        0.28      1.67 o 
   5   2  16        0.03        2.54      1.75 o 
   6   2  16       14.83       14.67      3.29 o 
   7   2  16        1.13        4.09      2.13 o 
   8   2  16        1.43        0.81      1.40 o 
  -8   3  16        0.08       -1.92      1.92 o 
  -7   3  16       29.61       38.80      4.94 o 
  -6   3  16        0.32        4.58      2.41 o 
  -5   3  16        0.16       -1.09      2.08 o 
  -4   3  16       34.71       36.38      4.90 o 
  -3   3  16        9.74       11.49      3.06 o 
  -2   3  16        0.02        0.20      1.63 o 
  -1   3  16        0.85        1.82      2.06 o 
   0   3  16        1.24       -0.39      1.63 o 
   1   3  16       11.13       10.81      2.91 o 
   2   3  16        1.48        0.78      1.57 o 
 -14   1  17       24.98       26.31      2.65 o 
 -13   1  17       10.99       14.93      2.18 o 
 -12   1  17       55.62       59.53      4.08 o 
 -11   1  17        0.10       -0.20      1.26 o 
 -10   1  17       17.12       16.98      2.48 o 
  -9   1  17       25.12       25.88      3.02 o 
  -8   1  17       13.68       12.15      1.89 o 
  -7   1  17       12.83       10.25      2.05 o 
  -6   1  17        5.35        3.88      1.63 o 
  -5   1  17      127.71      137.53      8.88 o 
  -4   1  17        5.43        6.24      2.22 o 
  -3   1  17        0.00       -0.47      1.73 o 
  -2   1  17        4.85        4.71      1.96 o 
  -1   1  17       35.71       32.05      3.85 o 
   0   1  17        0.96        1.90      1.81 o 
   1   1  17        0.71        2.98      1.74 o 
   2   1  17       74.42       64.12      8.78 o 
   3   1  17       16.97       21.16      3.04 o 
   4   1  17        0.04        1.28      1.61 o 
   5   1  17       91.25       93.22      8.56 o 
   6   1  17       56.45       60.83      4.43 o 
   7   1  17        6.23        7.10      1.75 o 
   8   1  17        0.64        1.18      1.12 o 
 -11   2  17        0.71        3.23      1.69 o 
 -10   2  17        2.31        1.54      1.61 o 
  -9   2  17        3.06        4.73      2.23 o 
  -8   2  17        2.36        2.54      1.75 o 
  -7   2  17       18.12       16.78      2.53 o 
  -6   2  17       57.69       57.19      4.35 o 
  -5   2  17       10.86        5.76      1.62 o 
  -4   2  17        3.24        4.73      1.66 o 
  -3   2  17        8.37        8.00      1.95 o 
  -2   2  17       50.76       55.42      4.20 o 
  -1   2  17        1.41        2.62      1.34 o 
   0   2  17        0.28        2.02      1.57 o 
   1   2  17        2.77        3.65      1.95 o 
   2   2  17        0.35       -0.91      1.89 o 
   3   2  17        3.76        1.23      1.80 o 
   4   2  17        0.31       -0.79      1.28 o 
   5   2  17        0.62        0.63      1.35 o 
 -12   0  18       81.27       95.88      6.79 o 
 -11   0  18       11.68       14.21      2.97 o 
 -10   0  18        5.50       13.25      3.17 o 
  -9   0  18       83.97       93.42      7.24 o 
  -8   0  18       69.69       79.80      6.85 o 
  -7   0  18       38.37       44.75      5.93 o 
  -6   0  18      154.95      163.92     11.22 o 
  -5   0  18       13.06       14.16      3.95 o 
  -4   0  18        2.83        0.25      2.05 o 
  -3   0  18        0.02        0.82      2.13 o 
  -2   0  18        0.13       -2.32      2.75 o 
  -1   0  18        5.68        4.33      2.42 o 
   0   0  18        0.50        1.93      2.37 o 
   1   0  18        2.38        1.66      2.15 o 
   2   0  18        3.92        0.90      2.11 o 
   3   0  18       50.31       60.18      6.24 o 
   4   0  18       96.18      117.44      8.58 o 
   5   0  18       39.09       44.30      5.19 o 
 -11   1  18        7.48        9.44      2.32 o 
 -10   1  18        3.06        4.08      1.43 o 
  -9   1  18        3.05        3.38      1.68 o 
  -8   1  18        3.58        5.56      1.57 o 
  -7   1  18       27.98       20.53      2.80 o 
  -6   1  18       37.51       35.44      3.59 o 
  -5   1  18       24.45       24.89      3.70 o 
  -4   1  18       34.96       34.67      4.89 o 
  -3   1  18        5.46        6.13      1.87 o 
  -2   1  18       14.61       14.52      2.49 o 
  -1   1  18        2.34        2.02      1.45 o 
   0   1  18       13.93       15.63      2.47 o 
   1   1  18        0.63        2.24      1.86 o 
   2   1  18        8.01        8.92      1.88 o 
   3   1  18        9.71       11.04      2.08 o 
   4   1  18       16.51       16.63      2.29 o 
                                                 
